# Supplementary material for: Global transcriptome analysis of spore formation in Myxococcus xanthus reveals a locus necessary for cell differentiation
Source: BMC Genomics. 2010 Apr 26;11:264. doi: 10.1186/1471-2164-11-264 (PMC2875238; doi:10.1186/1471-2164-11-264)
Supplement: Additional file 2 — M. xanthus orf functional category assignment. The list of M. xanthus protein coding genes assigned by JCVI and the associated main role/subrole assignments used in this study. Regulation patterns assigned in this study are also included. The tally of functional categories with respect to significantly regulated genes is included. Genes associated with developmental phenotypes are listed. [file 1471-2164-11-264-S2.XLS]

## Sheet: functional category tally
number of reliable genes represented on the chi	6687
number of signficantly regulated genes	1486
number of significantly up regulated genes	843
number of signficantly down regulated genes	643
							signficantly up-regulated genes				significantly down regulated genes
main role	subrole	number of genes represented on the chip	number of significantly regulated genes	percent genes significantly regulated	number of genes expected by chance	pvalues	number of signficantly upregulated genes	percent significantly upregulated genes	number of genes expected by chance	pvalue	number of signicantly down regulated genes	percent significantly down regulated genes	number of genes expected by chance	pvalue
>Amino acid biosynthesis		69	16	0.231884	15.3333	0.846922	9	0.130435	8.69852	0.912929	7	0.101449	6.63481	0.881454
	Aromatic amino acid family	19	5	0.263158	4.22222	0.667779	0	0	2.39524	0.0978183	5	0.263158	1.82698	0.0135408
	Aspartate family	21	1	0.047619	4.66667	0.0542795	1	0.047619	2.64738	0.27879	0	0	2.01929	0.134994
	Glutamate family	10	1	0.1	2.22222	0.352542	1	0.1	1.26066	0.803879	0	0	0.961567	0.302336
	Histidine family	10	7	0.7	2.22222	0.000278884	7	0.7	1.26066	4.55263e-08	0	0	0.961567	0.302336
	Pyruvate family	2	1	0.5	0.444444	0.344704	0	0	0.252131	0.591183	1	0.5	0.192313	0.0527116
	Serine family	7	1	0.142857	1.55556	0.613505	0	0	0.882459	0.314962	1	0.142857	0.673097	0.675132
>Biosynthesis of cofactors, prosthetic groups, and carriers		108	12	0.110092	24	0.00547855	5	0.0458716	13.6151	0.0125064	7	0.0642202	10.3849	0.269227
	Biotin	4	0	0	0.888889	0.28505	0	0	0.504262	0.44749	0	0	0.384627	0.514183
	Folic acid	9	0	0	2	0.108809	0	0	1.13459	0.254532	0	0	0.86541	0.327823
	Glutathione and analogs	3	1	0.333333	0.666667	0.643429	1	0.333333	0.378197	0.279443	0	0	0.28847	0.572113
	Heme, porphyrin, and cobalamin	16	2	0.125	3.55556	0.349575	1	0.0625	2.01705	0.44366	1	0.0625	1.53851	0.647914
	Lipoate	1	0	0	0.222222	0.59298	0	0	0.126066	0.704091	0	0	0.0961567	0.744296
	Menaquinone and ubiquinone	6	2	0.333333	1.33333	0.512691	1	0.166667	0.756393	0.764464	1	0.166667	0.57694	0.557973
	Molybdopterin	6	0	0	1.33333	0.19043	0	0	0.756393	0.352203	0	0	0.57694	0.42432
	Other	22	0	0	4.88889	0.0121715	0	0	2.77344	0.0748414	0	0	2.11545	0.126049
	Pantothenate and coenzyme A	9	0	0	2	0.108809	0	0	1.13459	0.254532	0	0	0.86541	0.327823
	Pyridine nucleotides	7	1	0.142857	1.55556	0.613505	1	0.142857	0.882459	0.893525	0	0	0.673097	0.388158
	Pyridoxine	3	1	0.333333	0.666667	0.643429	1	0.333333	0.378197	0.279443	0	0	0.28847	0.572113
	Riboflavin, FMN, and FAD	7	0	0	1.55556	0.157299	0	0	0.882459	0.314962	0	0	0.673097	0.388158
	Siderophores	5	5	1	1.11111	2.87308e-05	0	0	0.630328	0.395733	5	1	0.480784	8.13584e-06
	Thiamine	10	0	0	2.22222	0.090969	0	0	1.26066	0.229735	0	0	0.961567	0.302336
>Cell envelope		636	157	0.246855	141.333	0.135107	80	0.136792	80.1777	0.983067	77	0.121069	61.1557	0.0330789
	Biosynthesis and degradation of murein sacculus and peptidoglycan	32	7	0.21875	7.11111	0.962318	7	0.21875	4.0341	0.114201	0	0	3.07702	0.065024
	Biosynthesis and degradation of surface polysaccharides and lipopolysaccharides	79	16	0.202532	17.5556	0.673777	8	0.164557	9.95917	0.506638	8	0.101266	7.59638	0.877582
	Other	509	126	0.247544	113.111	0.169394	65	0.131631	64.1673	0.911465	61	0.119843	48.9438	0.0698844
	Surface structures	16	8	0.5	3.55556	0.00752632	0	0	2.01705	0.128709	8	0.5	1.53851	4.26665e-08
>Cellular processes		226	57	0.252212	50.2222	0.278163	24	0.123894	28.4908	0.368132	33	0.146018	21.7314	0.011003
	Sporulation and germination	3	2	0.666667	0.666667	0.0640775	2	0.666667	0.378197	0.00478772	0	0	0.28847	0.572113
	Adaptations to atypical conditions	10	3	0.3	2.22222	0.554113	2	0.5	1.26066	0.481194	1	0.1	0.961567	0.967116
	Chemotaxis and motility	75	23	0.306667	16.6667	0.0785676	10	0.133333	9.45491	0.849602	13	0.173333	7.21175	0.0233812
	Detoxification	18	5	0.277778	4	0.57075	4	0.222222	2.26918	0.219044	1	0.0555556	1.73082	0.559016
	Biosynthesis of natural products	51	14	0.27451	11.3333	0.369091	1	0.0196078	6.42934	0.0219941	13	0.254902	4.90399	0.000822908
	DNA transformation	4	1	0.25	0.888889	0.893695	1	0.25	0.504262	0.455205	0	0	0.384627	0.514183
	Toxin production and resistance	29	7	0.241379	6.44444	0.804022	3	0.103448	3.6559	0.71366	4	0.137931	2.78854	0.445414
	Cell division	15	1	0.0666667	3.33333	0.147299	0	0.0666667	1.89098	0.141299	1	0.0666667	1.44235	0.698443
	Other	19	1	0.0526316	4.22222	0.0753868	1	0.0526316	2.39524	0.334869	0	0	1.82698	0.155102
	Cell adhesion	0	0		0		0		0		0		0
	Pathogenesis	2	0	0	0.444444	0.449692	0	0	0.252131	0.591183	0	0	0.192313	0.644603
>Central intermediary metabolism		41	15	0.365854	9.11111	0.0269544	7	0.195122	5.16869	0.388877	8	0.195122	3.94243	0.0315945
	Amino sugars	1	1	1	0.222222	0.0613688	1	1	0.126066	0.00846488	0	0	0.0961567	0.744296
	Nitrogen metabolism	0	0		0		0		0		0		0
	One-carbon metabolism	2	1	0.5	0.444444	0.344704	1	0.5	0.252131	0.111113	0	0	0.192313	0.644603
	Other	22	7	0.318182	4.88889	0.278975	2	0.0909091	2.77344	0.619333	5	0.227273	2.11545	0.0369715
	Phosphorus compounds	4	3	0.75	0.888889	0.0111176	2	0.5	0.504262	0.0242504	1	0.25	0.384627	0.296628
	Polyamine biosynthesis	4	1	0.25	0.888889	0.893695	0	0	0.504262	0.44749	1	0.25	0.384627	0.296628
	Sulfur metabolism	8	2	0.25	1.77778	0.850107	1	0.125	1.00852	0.992756	1	0.125	0.769254	0.781989
>Disrupted reading frame		7	1	0.142857	1.55556	0.613505	1	0.142857	0.882459	0.893525	0	0	0.673097	0.388158
>DNA metabolism		87	12	0.137931	19.3333	0.0586076	9	0.137931	10.9677	0.525059	3	0.0344828	8.36563	0.0510208
	Chromosome-associated proteins	2	0	0	0.444444	0.449692	0	0	0.252131	0.591183	0	0	0.192313	0.644603
	Degradation of DNA	6	0	0	1.33333	0.19043	0	0	0.756393	0.352203	0	0	0.57694	0.42432
	DNA replication, recombination, and repair	74	9	0.121622	16.4444	0.0373801	7	0.135135	9.32885	0.414718	2	0.027027	7.1156	0.043677
	Restriction/modification	5	3	0.6	1.11111	0.0421649	2	0.4	0.630328	0.0649771	1	0.2	0.480784	0.430908
>Energy metabolism		311	125	0.403226	69.1111	2.47919e-14	62	0.206452	39.2064	9.86055e-05	63	0.203226	29.9047	1.94345e-10
	Amino acids and amines	49	12	0.244898	10.8889	0.702608	5	0.102041	6.17721	0.612392	7	0.142857	4.71168	0.267484
	ATP-proton motive force interconversion	9	6	0.666667	2	0.00134064	0	0	1.13459	0.254532	6	0.666667	0.86541	6.41309e-09
	Biosynthesis and degradation of polysaccharides	34	16	0.470588	7.55556	0.000494988	13	0.411765	4.28623	0.000137002	3	0.0882353	3.26933	0.875499
	Electron transport	97	46	0.474227	21.5556	2.37284e-09	16	0.164948	12.2284	0.248607	30	0.309278	9.3272	1.07965e-12
	Fermentation	19	7	0.368421	4.22222	0.125313	5	0.263158	2.39524	0.0718082	2	0.105263	1.82698	0.892893
	Glycolysis/gluconeogenesis	18	6	0.333333	4	0.256839	6	0.388889	2.26918	0.0181529	0	0	1.73082	0.166414
	Other	33	6	0.181818	7.33333	0.576646	5	0.151515	4.16016	0.659608	1	0.030303	3.17317	0.199416
	Pentose phosphate pathway	8	2	0.25	1.77778	0.850107	1	0.125	1.00852	0.992756	1	0.125	0.769254	0.781989
	Pyruvate dehydrogenase	3	3	1	0.666667	0.00119375	0	0	0.378197	0.510642	3	1	0.28847	1.09457e-07
	Sugars	21	8	0.380952	4.66667	0.0801812	5	0.238095	2.64738	0.121936	3	0.142857	2.01929	0.467882
	TCA cycle	20	13	0.65	4.44444	4.9553e-05	6	0.3	2.52131	0.0302422	7	0.35	1.92313	0.00109124
>Fatty acid and phospholipid metabolism		106	19	0.179245	23.5556	0.28719	7	0.103774	13.3629	0.0626104	12	0.113208	10.1926	0.551527
	Biosynthesis	39	7	0.179487	8.66667	0.520912	2	0.102564	4.91655	0.159422	5	0.128205	3.75011	0.497205
	Degradation	44	7	0.159091	9.77778	0.313801	4	0.113636	5.54688	0.48232	3	0.0681818	4.2309	0.529057
	Other	23	5	0.217391	5.11111	0.955559	1	0.0869565	2.89951	0.232763	4	0.173913	2.2116	0.2059
>hypothetical protein		2665	572	0.214634	592.222	0.346073	363	0.142214	335.965	0.114615	209	0.078424	256.258	0.00190161
	unique	1914	398	0.207941	425.333	0.132892	252	0.131661	241.289	0.460772	146	0.07628	184.044	0.00318079
	conserved	652	148	0.226994	144.889	0.769469	91	0.159509	82.1947	0.298842	57	0.0874233	62.6942	0.449389
	domain	99	26	0.262626	22	0.33355	20	0.232323	12.4805	0.0227951	6	0.0606061	9.51952	0.230196
>Mobile and extrachromosomal element functions		55	5	0.0909091	12.2222	0.0191582	4	0.0909091	6.9336	0.233362	1	0.0181818	5.28862	0.0498147
	Other	18	2	0.111111	4	0.256839	2	0.166667	2.26918	0.84841	0	0	1.73082	0.166414
	Prophage functions	21	2	0.0952381	4.66667	0.161601	2	0.0952381	2.64738	0.670394	0	0	2.01929	0.134994
	Transposon functions	16	1	0.0625	3.55556	0.124354	0	0	2.01705	0.128709	1	0.0625	1.53851	0.647914
>Protein fate		267	71	0.265918	59.3333	0.0859074	35	0.142322	33.6595	0.804785	36	0.134831	25.6738	0.0320638
	Degradation of proteins, peptides, and glycopeptides	136	41	0.301471	30.2222	0.0262162	27	0.205882	17.1449	0.0108974	14	0.102941	13.0773	0.788408
	Other	4	0	0	0.888889	0.28505	0	0	0.504262	0.44749	0	0	0.384627	0.514183
	Protein and peptide secretion and trafficking	53	17	0.320755	11.7778	0.0844511	0	0	6.68147	0.00569212	17	0.320755	5.09631	2.91692e-08
	Protein folding and stabilization	52	7	0.134615	11.5556	0.128621	5	0.134615	6.55541	0.515797	2	0.0384615	5.00015	0.15817
	Protein modification and repair	22	5	0.227273	4.88889	0.954561	3	0.136364	2.77344	0.884298	3	0.136364	2.11545	0.522368
>protein synthesis		135	35	0.259259	30	0.300623	4	0.037037	17.0188	0.000736197	31	0.22963	12.9812	1.43696e-07
	Other	3	0	0	0.666667	0.354539	0	0	0.378197	0.510642	0	0	0.28847	0.572113
	Ribosomal proteins: synthesis and modification	52	25	0.480769	11.5556	7.30651e-06	0	0	6.55541	0.00616638	25	0.480769	5.00015	5.06566e-21
	Translation factors	13	3	0.230769	2.88889	0.940911	1	0.153846	1.63885	0.59347	2	0.153846	1.25004	0.480464
	tRNA aminoacylation	29	4	0.137931	6.44444	0.274903	2	0.0689655	3.6559	0.354239	2	0.0689655	2.78854	0.619403
	tRNA and rRNA base modification	39	3	0.0769231	8.66667	0.0290654	1	0.025641	4.91655	0.0588322	2	0.0512821	3.75011	0.341808
>Purines, pyrimidines, nucleosides, and nucleotides		49	9	0.183673	10.8889	0.516298	2	0.0612245	6.17721	0.0722026	7	0.142857	4.71168	0.267484
	2'-Deoxyribonucleotide metabolism	3	0	0	0.666667	0.354539	0	0.333333	0.378197	0.510642	0	0	0.28847	0.572113
	Nucleotide and nucleoside interconversions	12	2	0.166667	2.66667	0.643429	1	0.0833333	1.51279	0.655617	1	0.0833333	1.15388	0.880228
	Other	3	1	0.333333	0.666667	0.643429	0	0	0.378197	0.510642	1	0.333333	0.28847	0.163479
	Purine ribonucleotide biosynthesis	14	3	0.214286	3.11111	0.943057	1	0.0714286	1.76492	0.537958	2	0.142857	1.34619	0.55337
	Pyrimidine ribonucleotide biosynthesis	7	0	0	1.55556	0.157299	0	0	0.882459	0.314962	0	0	0.673097	0.388158
	Salvage of nucleosides and nucleotides	10	3	0.3	2.22222	0.554113	0	0	1.26066	0.229735	3	0.3	0.961567	0.0287752
>Regulatory functions		280	40	0.142857	62.2222	0.0014013	23	0.0857143	35.2983	0.0268104	17	0.0607143	26.9239	0.0442501
	DNA interactions (one component regulators)	160	14	0.0875	35.5556	4.14942e-05	11	0.075	20.1705	0.0289468	3	0.01875	15.3851	0.000896135
	Other	13	2	0.153846	2.88889	0.553182	1	0.0769231	1.63885	0.59347	1	0.0769231	1.25004	0.814028
	Protein interactions (ser/thr kinases here)	106	23	0.216981	23.5556	0.89673	11	0.103774	13.3629	0.489281	12	0.113208	10.1926	0.551527
	RNA interactions	1	1	1	0.222222	0.0613688	0	0	0.126066	0.704091	1	1	0.0961567	0.00217022
>Signal transduction		256	58	0.226562	56.8889	0.86734	44	0.171875	32.2728	0.0272305	14	0.0546875	24.6161	0.0244072
	Other	1	0	0	0.222222	0.59298	0	0	0.126066	0.704091	0	0	0.0961567	0.744296
	Two-component systems	255	58	0.227451	56.6667	0.840825	44	0.172549	32.1467	0.0253316	14	0.054902	24.52	0.0254409
>Transcription		90	15	0.166667	20	0.204894	10	0.111111	11.3459	0.669075	5	0.0555556	8.6541	0.191368
	Degradation of RNA	9	2	0.222222	2	1	2	0.222222	1.13459	0.384799	0	0	0.86541	0.327823
	DNA-dependent RNA polymerase	3	0	0	0.666667	0.354539	0	0	0.378197	0.510642	0	0	0.28847	0.572113
	Other	6	0	0	1.33333	0.19043	0	0	0.756393	0.352203	0	0	0.57694	0.42432
	RNA processing	13	2	0.153846	2.88889	0.553182	1	0.0769231	1.63885	0.59347	1	0.0769231	1.25004	0.814028
	Transcription factors (sigma factors)	59	11	0.186441	13.1111	0.508552	7	0.118644	7.43786	0.86364	4	0.0677966	5.67325	0.459955
>Transport and binding proteins		341	66	0.193548	75.7778	0.202797	30	0.0997067	42.9883	0.0340873	36	0.105572	32.7894	0.555359
	Amino acids, peptides and amines	26	1	0.0384615	5.77778	0.024208	1	0.0384615	3.2777	0.178375	0	0	2.50007	0.0962836
	Anions	17	6	0.352941	3.77778	0.194835	4	0.235294	2.14311	0.174837	2	0.117647	1.63466	0.76375
	Carbohydrates, organic alcohols, and acids	21	4	0.190476	4.66667	0.726393	4	0.190476	2.64738	0.373862	0	0	2.01929	0.134994
	Cations and iron carrying compounds	98	27	0.27551	21.7778	0.204484	8	0.0816327	12.3544	0.185107	19	0.193878	9.42336	0.0010328
	Other	54	9	0.166667	12	0.326109	5	0.148148	6.80754	0.458658	4	0.0740741	5.19246	0.582016
	Porins	4	1	0.25	0.888889	0.893695	1	0.25	0.504262	0.455205	0	0	0.384627	0.514183
	Unknown substrate	121	18	0.14876	26.8889	0.0519295	7	0.0661157	15.2539	0.0237819	11	0.0909091	11.635	0.844764
>Unknown function		958	201	0.209812	212.889	0.355525	124	0.147182	120.771	0.753273	77	0.0803758	92.1181	0.0975529
	Enzymes of unknown specificity	393	82	0.208651	87.3333	0.517558	55	0.165394	49.5437	0.406989	27	0.0687023	37.7896	0.0648671
	General	565	119	0.210619	125.556	0.507086	69	0.134513	71.227	0.777739	50	0.0884956	54.3285	0.536769

## Sheet: M. xanthus JCVI orfs
locus	product	gene	main role	subrole	regulation	developmental phenotype	core sporulation gene	reference
MXAN3204	GTP pyrophosphokinase	relA	Cellular processes	Adaptations to atypical conditions	not reg	dev		(Harris, Kaiser et al. 1998)
MXAN1010	N-formimino-L-glutamate deiminase	hutF asgE	Energy metabolism	Amino acids and amines	not reg	dev		(Garza, Harris et al. 2000)
MXAN0932	oligopeptide transporter, OPT family	espB	Transport and binding proteins	Amino acids, peptides and amines	not reg	dev		(Cho and Zusman 1999)
MXAN3227	chain length determinant family protein	exo	Cell envelope	biosynth and deg of surface polysaccharides and lipopolysaccharides	NR	dev	spo	(Licking, Gorski et al. 2000)
MXAN3225	polysaccharide biosynthesis/export protein	fdgA	Cell envelope	biosynth and deg of surface polysaccharides and lipopolysaccharides	up1	dev	spo	(Ueki and Inouye 2005)
MXAN3008	adventurous gliding motility protein AglU	aglU	Cellular processes	Chemotaxis and motility	not reg	dev	spo	(White and Hartzell 2000)
MXAN3375	putative adventurous gliding protein T	nfsE	Cellular processes	Chemotaxis and motility	up1	dev	spo	this study
MXAN3373	hypothetical protein	nfsC	Hypothetical proteins	Conserved	up1	dev	spo	this study
MXAN0206	peptidase, S8A (subtilisin) subfamily	popC	Protein fate	Degradation of proteins, peptides, and glycopeptides	up2	dev		(Rolbetzki, Ammon et al. 2008)
MXAN1402	transcriptional regulator, LysR family	ladA	Regulatory functions	DNA interactions	NI	dev		(Viswanathan, Ueki et al. 2007)
MXAN3692	sigma-54 dependent transcriptional regulator, Fis family	nla18	Regulatory functions	DNA interactions	not reg	dev	spo	(Caberoy, Welch et al. 2003)
MXAN7262	fruiting body developmental protein R (CRISPR-associated)	devR	Regulatory functions	DNA interactions	not reg	dev	spo	(Thony-Meyer and Kaiser 1993)
MXAN4151	pantothenate kinase	brgE	Regulatory functions	DNA interactions	not reg	dev		(Pham, Shebelut et al. 2005)
MXAN6889	transcriptional regulator, LuxR family	hthA	Regulatory functions	DNA interactions	not reg	dev		(Nielsen, Rasmussen et al. 2004)
MXAN5125	transcriptional regulator MrpC	mrpC	Regulatory functions	DNA interactions	up1	dev		(Sun and Shi 2001)
MXAN1659	PemK family protein	mazF	Unknown function	General	down	dev		(Nariya and Inouye 2008)
MXAN3899	ABC1 domain protein	abc1-2	Unknown function	General	not reg	dev		(Inouye, Nariya et al. 2008)
MXAN5828	SpoVR-like protein	cbgA	Unknown function	General	up1	dev	spo	(Tengra, Dahl et al. 2006)
MXAN3374	tetratricopeptide repeat protein	nfsD	Unknown function	General	up1	dev	spo	this study
MXAN3377	FHA/TonB domain protein	nfsG	Unknown function	General	up1	dev	spo	this study
MXAN7263	putative CRISPR-associated protein	devT	Mobile and extrachromosomal element functions	Other	not reg	dev		(Thony-Meyer and Kaiser 1993)
MXAN1244	developmental regulator SasN	sasN	Regulatory functions	Other	not reg	dev		(Xu, Yang et al. 1998)
MXAN3215	ActC	actC	Regulatory functions	Other	not reg	dev		(Gronewold and Kaiser 2001)
MXAN7261	fruiting body developmental protein S (CRISPR-associated)	devS	Regulatory functions	Other	not reg	dev		(Thony-Meyer and Kaiser 1993)
MXAN1294	csgA protein	csgA	Cellular processes	Other	NR	dev		(Shimkets and Rafiee 1990)
MXAN1234	serine/threonine kinase family protein	pdd3	Regulatory functions	Protein interactions	down	dev		(Inouye, Nariya et al. 2008)
MXAN2680	serine/threonine protein kinase	pskA12	Regulatory functions	Protein interactions	down	dev		(Inouye, Nariya et al. 2008)
MXAN5116	serine/threonine protein kinase	pkn14 pskA2	Regulatory functions	Protein interactions	down	dev		(Nariya and Inouye 2005)
MXAN0755	serine/threonine protein kinase Pkn9	pkn9	Regulatory functions	Protein interactions	not reg	dev		(Hanlon, Inouye et al. 1997)
MXAN0871	putative serine/threonine protein kinase	pktB6	Regulatory functions	Protein interactions	not reg	dev		(Inouye, Nariya et al. 2008)
MXAN0930	serine/threonine protein kinase	pktA5	Regulatory functions	Protein interactions	not reg	dev		(Stein, Cho et al. 2006)
MXAN0933	serine/threonine kinase family protein	pktB8	Regulatory functions	Protein interactions	not reg	dev		(Stein, Cho et al. 2006)
MXAN1088	serine-threonine protein kinase	pab4	Regulatory functions	Protein interactions	not reg	dev		(Inouye, Nariya et al. 2008)
MXAN1467	serine/threonine protein kinase Pkn1	pkn1	Regulatory functions	Protein interactions	not reg	dev		(Munoz-Dorado, Inouye et al. 1991)
MXAN1710	serine/threonine kinase PKN8	pkn8	Regulatory functions	Protein interactions	not reg	dev		(Nariya and Inouye 2005)
MXAN2176	serine/threonine protein kinase	pktE2	Regulatory functions	Protein interactions	not reg	dev		(Inouye, Nariya et al. 2008)
MXAN2255	serine/threonine protein kinase	pktB4	Regulatory functions	Protein interactions	not reg	dev		(Inouye, Nariya et al. 2008)
MXAN2550	serine/threonine protein kinase Pkn6	pkn6	Regulatory functions	Protein interactions	not reg	dev		(Zhang 1996)
MXAN3094	serine/threonine protein kinase	pktA7	Regulatory functions	Protein interactions	not reg	dev		(Inouye, Nariya et al. 2008)
MXAN4337	serine/threonine protein kinase	pktB9	Regulatory functions	Protein interactions	not reg	dev		(Inouye, Nariya et al. 2008)
MXAN5886	putative serine/threonine protein kinase	pktD6	Regulatory functions	Protein interactions	not reg	dev		(Inouye, Nariya et al. 2008)
MXAN6009	serine/threonine protein kinase	pktC8	Regulatory functions	Protein interactions	not reg	dev		(Inouye, Nariya et al. 2008)
MXAN6312	putative serine/threonine protein kinase	pskB8	Regulatory functions	Protein interactions	not reg	dev		(Inouye, Nariya et al. 2008)
MXAN6420	serine/threonine protein kinase Pkn2	pkn2	Regulatory functions	Protein interactions	not reg	dev		(Udo, Munoz-Dorado et al. 1995)
MXAN6428	serine/threonine kinase family protein	pktB1	Regulatory functions	Protein interactions	not reg	dev		(Inouye, Nariya et al. 2008)
MXAN6561	serine/threonine kinase family protein	pktC7	Regulatory functions	Protein interactions	not reg	dev		(Inouye, Nariya et al. 2008)
MXAN7251	serine/threonine protein kinase	pktD8/pkn12	Regulatory functions	Protein interactions	not reg	dev		(Inouye, Nariya et al. 2008)
MXAN7269	putative serine/threonine protein kinase	pktF6	Regulatory functions	Protein interactions	not reg	dev		(Inouye, Nariya et al. 2008)
MXAN0023	serine/threonine kinase PKN13	pkn13	Regulatory functions	Protein interactions	NR	dev		(Inouye, Nariya et al. 2008)
MXAN6500	serine/threonine protein kinase	pktA1	Regulatory functions	Protein interactions	up1	dev		(Inouye, Nariya et al. 2008)
MXAN5870	RNA polymerase sigma-E factor	sigE	Transcription	Transcription factors	not reg	dev		(Ueki and Inouye 2001)
MXAN3357	RNA polymerase sigma-B factor	sigB	Transcription	Transcription factors	up2	dev	spo	(Ueki and Inouye 2001)
MXAN6209	RNA polymerase sigma-C factor	sigC	Transcription	Transcription factors	up2	dev	spo	(Ueki and Inouye 2001)
MXAN2516	sigma-54 dependent DNA-binding response regulator	nla4	Signal transduction	Two-component systems	not reg	dev	spo	(Caberoy, Welch et al. 2003)
MXAN7440	sigma-54 dependent DNA-binding response regulator Nla24	nla24	Signal transduction	Two-component systems	not reg	dev	spo	(Caberoy, Welch et al. 2003)
MXAN0459	sensor histidine kinase	redC	Signal transduction	Two-component systems	not reg	dev		(Jagadeesan, Mann et al. 2009)
MXAN0460	response regulator	redD	Signal transduction	Two-component systems	not reg	dev		(Jagadeesan, Mann et al. 2009)
MXAN0461	putative sensor histidine kinase	redE	Signal transduction	Two-component systems	not reg	dev		(Jagadeesan, Mann et al. 2009)
MXAN0462	response regulator	redF	Signal transduction	Two-component systems	not reg	dev		(Jagadeesan, Mann et al. 2009)
MXAN0712	sensor histidine kinase/response regulator	hpk37	Signal transduction	Two-component systems	not reg	dev		(Shi, Wegener-Feldbrugge et al. 2008)
MXAN0732	response regulator	rokA	Signal transduction	Two-component systems	not reg	dev		(Wegener-Feldbrugge and Sogaard-Andersen 2009)
MXAN0733	sensory box histidine kinase/response regulator	rodK	Signal transduction	Two-component systems	not reg	dev		(Rasmussen, Porter et al. 2005)
MXAN0931	sensory box histidine kinase/response regulator	espA	Signal transduction	Two-component systems	not reg	dev		(Cho and Zusman 1999)
MXAN1014	sensory box histidine kinase SdeK	sdeK	Signal transduction	Two-component systems	not reg	dev		(Garza, Pollack et al. 1998)
MXAN1167	sigma-54 dependent DNA-binding reponse regulator Nla28	nla28	Signal transduction	Two-component systems	not reg	dev		(Caberoy, Welch et al. 2003)
MXAN1249	developmental sensor histidine kinase SasS	sasS	Signal transduction	Two-component systems	not reg	dev		(Yang and Kaplan 1997)
MXAN2778	DNA-binding response regulator PhoP2	phoP2	Signal transduction	Two-component systems	not reg	dev		(Moraleda-Munoz, Carrero-Lerida et al. 2003)
MXAN2779	sensor histidine kinase PhoR2	phoR2	Signal transduction	Two-component systems	not reg	dev		(Moraleda-Munoz, Carrero-Lerida et al. 2003)
MXAN4465	sensor histidine kinase/response rgulator	hpk30	Signal transduction	Two-component systems	not reg	dev		(Shi, Wegener-Feldbrugge et al. 2008)
MXAN4777	DNA-binding response regulator phoP1	phoP1	Signal transduction	Two-component systems	not reg	dev		(Carrero-Lerida, Moraleda-Munoz et al. 2005)
MXAN4778	sensory box histidine kinase PhoR1	phoR1	Signal transduction	Two-component systems	not reg	dev		(Carrero-Lerida, Moraleda-Munoz et al. 2005)
MXAN5147	sensor histidine kinase/response regulator CheA3	cheA3	Signal transduction	Two-component systems	not reg	dev		(Kirby and Zusman 2003)
MXAN5153	sigma-54 dependent DNA-binding reponse regulator CrdA	crdA	Signal transduction	Two-component systems	not reg	dev		(Kirby and Zusman 2003)
MXAN6413	DNA-binding response regulator PhoP3	phoP3	Signal transduction	Two-component systems	not reg	dev		(Moraleda-Munoz, Carrero-Lerida et al. 2003)
MXAN6414	sensor histidine kinase PhoR3	phoR3	Signal transduction	Two-component systems	not reg	dev		(Moraleda-Munoz, Carrero-Lerida et al. 2003)
MXAN6855	sensory box histidine kinase/response regulator	espC	Signal transduction	Two-component systems	not reg	dev		(Lee, Higgs et al. 2005)
MXAN6955	sensory box histidine kinase TodK	todK	Signal transduction	Two-component systems	not reg	dev		(Rasmussen and Sogaard-Andersen 2003)
MXAN3213	C-signal regulator ActA	actA	Signal transduction	Two-component systems	up1	dev	spo	(Gronewold and Kaiser 2001)
MXAN4042	sigma-54 dependent DNA-binding reponse regulator Nla6	nla6	Signal transduction	Two-component systems	up1	dev	spo	(Caberoy, Welch et al. 2003)
MXAN3214	sigma-54 activator protein ActB	actB	Signal transduction	Two-component systems	up2	dev	spo	(Gronewold and Kaiser 2001)
MXAN5123	sensor histidine kinase MrpA	mrpA	Signal transduction	Two-component systems	up2	dev	spo	(Sun and Shi 2001)
MXAN3117	fruA protein	fruA	Signal transduction	Two-component systems	up2	dev		(Ogawa, Fujitani et al. 1996)
MXAN3290	sensor histidine kinase/response regulator	hpk8	Signal transduction	Two-component systems	up2	dev		(Shi, Wegener-Feldbrugge et al. 2008)
MXAN5124	sigma-54 dependent DNA-binding response regulator MrpB	mrpB	Signal transduction	Two-component systems	up2	dev		(Sun and Shi 2001)
MXAN6996	response regulator/sensor histidine kinase AsgD	asgD	Signal transduction	Two-component systems	up2	dev		(Cho and Zusman 1999)
MXAN2432	hypothetical protein	mspB	Hypothetical proteins	unique	not reg	dev	spo	(Dahl, Tengra et al. 2007)
MXAN4486	hypothetical protein	fruE	Hypothetical proteins	unique	not reg	dev		(Akiyama and Komano 2003)
MXAN6890	hypothetical protein	hthB	Hypothetical proteins	unique	not reg	dev		(Nielsen, Rasmussen et al. 2004)
MXAN2269	hypothetical protein	mspA	Hypothetical proteins	unique	up1	dev	spo	(Dahl, Tengra et al. 2007)
MXAN3371	hypothetical protein	nfsA	Hypothetical proteins	unique	up1	dev	spo	this study
MXAN3372	hypothetical protein	nfsB	Hypothetical proteins	unique	up1	dev	spo	this study
MXAN3376	hypothetical protein	nfsF	Hypothetical proteins	unique	up1	dev	spo	this study
MXAN3378	hypothetical protein	nfsH	Hypothetical proteins	unique	up1	dev	spo	this study
MXAN6969	hypothetical protein	mspC	Hypothetical proteins	unique	up2	dev	spo	(Dahl, Tengra et al. 2007)
MXAN2491	hypothetical protein	prw	Hypothetical proteins	Conserved	not reg	dev		(Otani, Kozuka et al. 1998)
MXAN2828	transposase, IS66 family, truncated		Disrupted reading frame | Mobile and extrachromosomal element functions	| Transposon functions	not reg
MXAN5154	putative transposase, truncated		Disrupted reading frame | Mobile and extrachromosomal element functions	| Transposon functions	not reg
MXAN6235	transposase, IS630 family, truncated		Disrupted reading frame | Mobile and extrachromosomal element functions	| Transposon functions	not reg
MXAN2115	transposition helper protein, IS21 family, truncated		Disrupted reading frame | Mobile and extrachromosomal element functions	| Transposon functions	NR
MXAN2076	dUTP diphosphatase	dut	Purines, pyrimidines, nucleosides, and nucleotides	2'-Deoxyribonucleotide metabolism	not reg
MXAN5058	ribonucleoside-diphosphate reductase, beta subunit		Purines, pyrimidines, nucleosides, and nucleotides	2'-Deoxyribonucleotide metabolism	not reg
MXAN5942	thymidylate synthase	thyA	Purines, pyrimidines, nucleosides, and nucleotides	2'-Deoxyribonucleotide metabolism	not reg
MXAN2925	vitamin B12-dependent ribonucleotide reductase		Purines, pyrimidines, nucleosides, and nucleotides	2'-Deoxyribonucleotide metabolism	NR
MXAN5057	ribonucleoside-diphosphate reductase, alpha subunit		Purines, pyrimidines, nucleosides, and nucleotides	2'-Deoxyribonucleotide metabolism	NR
MXAN7164	universal stress family protein		Cellular processes	Adaptations to atypical conditions	down
MXAN1617	cold-shock protein CspA	cspA	Cellular processes	Adaptations to atypical conditions	NI
MXAN3582	cold-shock protein CspD	cspD	Cellular processes	Adaptations to atypical conditions	NI
MXAN6037	cold-shock protein CspE	cspE	Cellular processes	Adaptations to atypical conditions	NI
MXAN0167	osmosensitive K+ channel His kinase sensor domain/universal stress domain protein		Cellular processes	Adaptations to atypical conditions	not reg
MXAN1130	FrgA protein	frgA	Cellular processes	Adaptations to atypical conditions	not reg
MXAN3345	cold-shock protein, CspA family		Cellular processes	Adaptations to atypical conditions	not reg
MXAN4450	acid phosphatase SurE	surE	Cellular processes	Adaptations to atypical conditions	not reg
MXAN5113	universal stress family protein		Cellular processes	Adaptations to atypical conditions	not reg
MXAN5145	protein-glutamate methylesterase CheB3	cheB3	Cellular processes	Adaptations to atypical conditions	not reg
MXAN0453	putative general stress protein 26		Cellular processes	Adaptations to atypical conditions	NR
MXAN0672	cold-shock protein CspC	cspC	Cellular processes	Adaptations to atypical conditions	NR
MXAN0866	Dps family protein		Cellular processes	Adaptations to atypical conditions	NR
MXAN1562	Dps family protein		Cellular processes	Adaptations to atypical conditions	NR
MXAN3966	universal stress family protein		Cellular processes	Adaptations to atypical conditions	NR
MXAN5310	cold-shock protein CspB	cspB	Cellular processes	Adaptations to atypical conditions	NR
MXAN7163	putative bis(5'-nucleosyl)-tetraphosphatase, symmetrical		Cellular processes	Adaptations to atypical conditions	NR
MXAN7394	universal stress family protein		Cellular processes	Adaptations to atypical conditions	NR
MXAN1192	alpha,alpha-trehalose-phosphate synthase/trehalose-phosphatase	otsAB	Cellular processes	Adaptations to atypical conditions	up1
MXAN3850	putative general stress protein GsiB		Cellular processes	Adaptations to atypical conditions	up1
MXAN3041	glycine cleavage system H protein	gcvH	Energy metabolism	Amino acids and amines	down
MXAN3465	histidine ammonia-lyase	hutH	Energy metabolism	Amino acids and amines	down
MXAN4327	Glu/Leu/Phe/Val dehydrogenase family protein		Energy metabolism	Amino acids and amines	down
MXAN4388	D-lysine 5,6-aminomutase, alpha subunit	kamD	Energy metabolism	Amino acids and amines	down
MXAN5127	phenylalanine 4-monooxygenase		Energy metabolism	Amino acids and amines	down
MXAN5873	glutamate dehydrogenase	gdhA	Energy metabolism	Amino acids and amines	down
MXAN6516	S-adenosyl-L-homocysteine hydrolase	ahcY	Energy metabolism	Amino acids and amines	down
MXAN0121	methylmalonate-semialdehyde dehydrogenase	mmsA	Energy metabolism	Amino acids and amines	not reg
MXAN0916	putative kynurenine 3-monooxygenase		Energy metabolism	Amino acids and amines	not reg
MXAN0917	kynureninase	kynU	Energy metabolism	Amino acids and amines	not reg
MXAN1074	Glu/Leu/Phe/Val dehydrogenase family protein		Energy metabolism	Amino acids and amines	not reg
MXAN1160	asparaginase family protein		Energy metabolism	Amino acids and amines	not reg
MXAN1432	L-allo-threonine aldolase		Energy metabolism	Amino acids and amines	not reg
MXAN2252	putative arginine kinase		Energy metabolism	Amino acids and amines	not reg
MXAN2786	4-hydroxyphenylpyruvate dioxygenase	hppD	Energy metabolism	Amino acids and amines	not reg
MXAN2787	homogentisate 1,2-dioxygenase	hmgA	Energy metabolism	Amino acids and amines	not reg
MXAN2987	branched-chain amino acid aminotransferase	ilvE	Energy metabolism	Amino acids and amines	not reg
MXAN3040	glycine cleavage system T protein	gcvT	Energy metabolism	Amino acids and amines	not reg
MXAN3042	glycine dehydrogenase	gcvP	Energy metabolism	Amino acids and amines	not reg
MXAN3143	putative xanthine dehydrogenase		Energy metabolism	Amino acids and amines	not reg
MXAN3144	putative xanthine dehydrogenase accessory factor		Energy metabolism	Amino acids and amines	not reg
MXAN3963	sarcosine oxidase, beta subunit family protein		Energy metabolism	Amino acids and amines	not reg
MXAN4146	alanine dehydrogenase	ald	Energy metabolism	Amino acids and amines	not reg
MXAN4343	urocanate hydratase	hutU	Energy metabolism	Amino acids and amines	not reg
MXAN4345	imidazolonepropionase	hutI	Energy metabolism	Amino acids and amines	not reg
MXAN4385	beta-alanyl-CoA:ammonia lyase		Energy metabolism	Amino acids and amines	not reg
MXAN4386	D-lysine 5,6-aminomutase, beta subunit	kamE	Energy metabolism	Amino acids and amines	not reg
MXAN4564	2-oxoisovalerate dehydrogenase complex, E1 component, alpha subunit	esgA	Energy metabolism	Amino acids and amines	not reg
MXAN4565	2-oxoisovalerate dehydrogenase complex, E1 component, beta subunit	esgB	Energy metabolism	Amino acids and amines	not reg
MXAN4698	L-lysine 2,3-aminomutase	kamA	Energy metabolism	Amino acids and amines	not reg
MXAN4699	putative L-lysine 2,3-aminomutase		Energy metabolism	Amino acids and amines	not reg
MXAN5198	L-asparaginase, type I	ansA	Energy metabolism	Amino acids and amines	not reg
MXAN5253	putative acetylpolyamine aminohydrolase		Energy metabolism	Amino acids and amines	not reg
MXAN5874	threonine dehydratase	ilvA	Energy metabolism	Amino acids and amines	not reg
MXAN5891	1-pyrroline-5-carboxylate dehydrogenase	pruA	Energy metabolism	Amino acids and amines	not reg
MXAN6199	putative proline racemase		Energy metabolism	Amino acids and amines	not reg
MXAN6341	glycine cleavage system T protein	gcvT	Energy metabolism	Amino acids and amines	not reg
MXAN6348	maleylacetoacetate isomerase	maiA	Energy metabolism	Amino acids and amines	not reg
MXAN6411	putative protein-arginine deiminase		Energy metabolism	Amino acids and amines	not reg
MXAN6454	putative arginine N-succinyltransferase		Energy metabolism	Amino acids and amines	not reg
MXAN6783	decarboxylase, group II		Energy metabolism	Amino acids and amines	not reg
MXAN7400	putative tryptophan 2,3-dioxygenase		Energy metabolism	Amino acids and amines	not reg
MXAN7463	putative ornithine cyclodeaminase		Energy metabolism	Amino acids and amines	not reg
MXAN6349	putative fumarylacetoacetate hydrolase		Energy metabolism	Amino acids and amines	NR
MXAN0927	cysteine dioxygenase, type I		Energy metabolism	Amino acids and amines	up2
MXAN1056	succinylarginine dihydrolase	astB	Energy metabolism	Amino acids and amines	up2
MXAN3153	ethanolamine ammonia-lyase, large subunit/small subunit		Energy metabolism	Amino acids and amines	up2
MXAN7377	ornithine aminotransferase	rocD	Energy metabolism	Amino acids and amines	up2
MXAN7405	proline dehydrogenase		Energy metabolism	Amino acids and amines	up2
MXAN0597	glycine betaine/L-proline ABC transporter, permease and substrate-binding protein		Transport and binding proteins	Amino acids, peptides and amines	not reg
MXAN0911	amino acid permease		Transport and binding proteins	Amino acids, peptides and amines	not reg
MXAN0968	D-methionine ABC transporter, ATP-binding protein	metN	Transport and binding proteins	Amino acids, peptides and amines	not reg
MXAN1558	amino acid permease		Transport and binding proteins	Amino acids, peptides and amines	not reg
MXAN2018	putative oligopeptide ABC transporter, periplasmic oligopeptide-binding protein		Transport and binding proteins	Amino acids, peptides and amines	not reg
MXAN2020	putative oligopeptide ABC transporter, permease protein		Transport and binding proteins	Amino acids, peptides and amines	not reg
MXAN2249	glycine betaine/L-proline ABC transporter, ATP-binding protein	proV	Transport and binding proteins	Amino acids, peptides and amines	not reg
MXAN2250	glycine betaine/L-proline ABC transporter, permease protein		Transport and binding proteins	Amino acids, peptides and amines	not reg
MXAN2251	glycine betaine/L-proline ABC transporter,periplasmic substrate-binding protein		Transport and binding proteins	Amino acids, peptides and amines	not reg
MXAN2262	arginine/ornithine transport system ATPase		Transport and binding proteins	Amino acids, peptides and amines	not reg
MXAN2405	oligopeptide transporter, OPT family		Transport and binding proteins	Amino acids, peptides and amines	not reg
MXAN2608	proton/peptide symporter family protein		Transport and binding proteins	Amino acids, peptides and amines	not reg
MXAN3091	oligopeptide transporter, OPT family		Transport and binding proteins	Amino acids, peptides and amines	not reg
MXAN4664	oligopeptide/dipeptide ABC transporter, ATP-binding protein		Transport and binding proteins	Amino acids, peptides and amines	not reg
MXAN4665	oligopeptide/dipeptide ABC transporter, ATP-binding protein		Transport and binding proteins	Amino acids, peptides and amines	not reg
MXAN5068	homoserine/threonine efflux protein		Transport and binding proteins	Amino acids, peptides and amines	not reg
MXAN5502	putative amino acid ABC transporter, ATP-binding protein		Transport and binding proteins	Amino acids, peptides and amines	not reg
MXAN5503	amino acid ABC transporter, permease protein/periplasmic amino acid-binding protein, His/Glu/Gln/Arg/opine family		Transport and binding proteins	Amino acids, peptides and amines	not reg
MXAN6551	putative oligopeptide/dipeptide ABC transporter, periplasmic oligopeptide/dipeptide-binding protein		Transport and binding proteins	Amino acids, peptides and amines	not reg
MXAN6552	putative oligopeptide/dipeptide ABC transporter, permease protein		Transport and binding proteins	Amino acids, peptides and amines	not reg
MXAN6553	putative oligopeptide/dipeptide ABC transporter, permease/ATP-binding protein		Transport and binding proteins	Amino acids, peptides and amines	not reg
MXAN6554	oligopeptide/dipeptide ABC transporter, ATP-binding protein		Transport and binding proteins	Amino acids, peptides and amines	not reg
MXAN6663	putative branched chain amino acid ABC transporter, permease protein		Transport and binding proteins	Amino acids, peptides and amines	not reg
MXAN6664	branched-chain amino acid ABC transporter, permease protein LivH	livH	Transport and binding proteins	Amino acids, peptides and amines	not reg
MXAN0967	putative D-methionine ABC transporter, permease protein		Transport and binding proteins	Amino acids, peptides and amines	NR
MXAN2019	putative oligopeptide ABC transporter, permease protein		Transport and binding proteins	Amino acids, peptides and amines	NR
MXAN2353	putative oligopeptide transporter		Transport and binding proteins	Amino acids, peptides and amines	NR
MXAN2607	proton/peptide symporter family protein		Transport and binding proteins	Amino acids, peptides and amines	NR
MXAN6661	putative branched-chain amino acid ABC transporter, ATP-binding protein		Transport and binding proteins	Amino acids, peptides and amines	NR
MXAN6662	branched chain amino acid ABC transporter, ATP-binding protein	livG	Transport and binding proteins	Amino acids, peptides and amines	NR
MXAN6665	putative branched chain amino acid ABC transporter, periplasmic amino acid-binding protein		Transport and binding proteins	Amino acids, peptides and amines	NR
MXAN3356	oligopeptide transporter, OPT family		Transport and binding proteins	Amino acids, peptides and amines	up2
MXAN1386	glucosamine--fructose-6-phosphate aminotransferase, isomerizing	glmS	Central intermediary metabolism	Amino sugars	NI
MXAN0501	D-fructose-6-phosphate amidotransferase	glmS	Central intermediary metabolism	Amino sugars	NR
MXAN6371	glucosamine-6-phosphate isomerase	nagB	Central intermediary metabolism	Amino sugars	up1
MXAN2280	phosphate transporter family protein		Transport and binding proteins	Anions	down
MXAN4237	sodium:sulfate symporter		Transport and binding proteins	Anions	down
MXAN0131	chloride transporter, chloride channel (ClC) family		Transport and binding proteins	Anions	not reg
MXAN4792	phosphate transport system regulatory protein PhoU	phoU	Transport and binding proteins	Anions	not reg
MXAN4818	sulfate ABC transporter, ATP-binding protein	cysA	Transport and binding proteins	Anions	not reg
MXAN4820	sulfate ABC transporter, permease protein CysT	cysT	Transport and binding proteins	Anions	not reg
MXAN4821	sulfate ABC transporter, periplasmic sulfate-binding protein		Transport and binding proteins	Anions	not reg
MXAN6307	voltage-gated chloride channel		Transport and binding proteins	Anions	not reg
MXAN6347	putative chromate transporter		Transport and binding proteins	Anions	not reg
MXAN6505	sulfate permease		Transport and binding proteins	Anions	not reg
MXAN6506	sulfate permease		Transport and binding proteins	Anions	not reg
MXAN6643	molybdate ABC transporter, ATP-binding protein	modC	Transport and binding proteins	Anions	not reg
MXAN6644	molybdate ABC transporter, permease protein	modB	Transport and binding proteins	Anions	not reg
MXAN0978	voltage-gated chloride channel		Transport and binding proteins	Anions	NR
MXAN4784	inorganic anion transporter, sulfate permease (SulP) family		Transport and binding proteins	Anions	NR
MXAN4788	phosphate ABC transporter, periplasmic phosphate-binding protein	pstS	Transport and binding proteins	Anions	NR
MXAN4791	phosphate ABC transporter, ATP-binding protein	pstB	Transport and binding proteins	Anions	NR
MXAN4819	sulfate ABC transporter, permease protein CysW	cysW	Transport and binding proteins	Anions	NR
MXAN6645	molybdate ABC transporter, periplasmic molybdate-binding protein	modA	Transport and binding proteins	Anions	NR
MXAN7465	voltage-gated chloride channel		Transport and binding proteins	Anions	NR
MXAN4789	phosphate ABC transporter, permease protein PstC	pstC	Transport and binding proteins	Anions	up1
MXAN4790	phosphate ABC transporter, permease protein PstA	pstA	Transport and binding proteins	Anions	up1
MXAN5817	anion-transporting ATPase family protein		Transport and binding proteins	Anions	up1
MXAN5818	anion-transporting ATPase	agmR	Transport and binding proteins	Anions	up2
MXAN3520	putative 3-phosphoshikimate 1-carboxyvinyltransferase		Amino acid biosynthesis	Aromatic amino acid family	down
MXAN3522	chorismate synthase	aroC	Amino acid biosynthesis	Aromatic amino acid family	down
MXAN6061	phospho-2-dehydro-3-deoxyheptonate aldolase	aroF	Amino acid biosynthesis	Aromatic amino acid family	down
MXAN6065	tryptophan synthase subunit beta	trpB	Amino acid biosynthesis	Aromatic amino acid family	down
MXAN6066	tryptophan synthase, alpha subunit	trpA	Amino acid biosynthesis	Aromatic amino acid family	down
MXAN1400	putative 3-dehydroquinate dehydratase		Amino acid biosynthesis	Aromatic amino acid family	NI
MXAN3219	putative phospho-2-dehydro-3-deoxyheptonate aldolase		Amino acid biosynthesis	Aromatic amino acid family	not reg
MXAN3220	prephenate dehydratase		Amino acid biosynthesis	Aromatic amino acid family	not reg
MXAN3221	chorismate mutase/prephenate dehydratase	pheA	Amino acid biosynthesis	Aromatic amino acid family	not reg
MXAN3521	putative 3-dehydroquinate synthase		Amino acid biosynthesis	Aromatic amino acid family	not reg
MXAN3523	putative shikimate 5-dehydrogenase		Amino acid biosynthesis	Aromatic amino acid family	not reg
MXAN3524	putative shikimate kinase		Amino acid biosynthesis	Aromatic amino acid family	not reg
MXAN3526	phospho-2-dehydro-3-deoxyheptonate aldolase	aroF	Amino acid biosynthesis	Aromatic amino acid family	not reg
MXAN3642	3-deoxy-7-phosphoheptulonate synthase		Amino acid biosynthesis	Aromatic amino acid family	not reg
MXAN5840	prephenate dehydrogenase/chorismate mutase		Amino acid biosynthesis	Aromatic amino acid family	not reg
MXAN6062	anthranilate phosphoribosyltransferase	trpD	Amino acid biosynthesis	Aromatic amino acid family	not reg
MXAN6063	indole-3-glycerol phosphate synthase	trpC	Amino acid biosynthesis	Aromatic amino acid family	not reg
MXAN6064	N-(5'phosphoribosyl)anthranilate isomerase	trpF	Amino acid biosynthesis	Aromatic amino acid family	not reg
MXAN6071	putative anthranilate synthase, glutamine amidotransferase component		Amino acid biosynthesis	Aromatic amino acid family	not reg
MXAN6072	putative anthranilate synthase, component I		Amino acid biosynthesis	Aromatic amino acid family	not reg
MXAN0301	putative asparagine synthetase		Amino acid biosynthesis	Aspartate family	not reg
MXAN0831	saccharopine dehydrogenase	lys1	Amino acid biosynthesis	Aspartate family	not reg
MXAN0969	Cys/Met metabolism PLP-dependent enzyme		Amino acid biosynthesis	Aspartate family	not reg
MXAN0970	Cys/Met metabolism PLP-dependent enzyme		Amino acid biosynthesis	Aspartate family	not reg
MXAN0971	aspartate kinase/homoserine dehydrogenase		Amino acid biosynthesis	Aspartate family	not reg
MXAN1955	Cys/Met metabolism PLP-dependent enzyme		Amino acid biosynthesis	Aspartate family	not reg
MXAN1971	5-methyltetrahydrofolate--homocysteine methyltransferase	metH	Amino acid biosynthesis	Aspartate family	not reg
MXAN2524	putative homoserine kinase		Amino acid biosynthesis	Aspartate family	not reg
MXAN3039	5,10-methylenetetrahydrofolate reductase	metF	Amino acid biosynthesis	Aspartate family	not reg
MXAN3050	aspartate-semialdehyde dehydrogenase	asd	Amino acid biosynthesis	Aspartate family	not reg
MXAN3386	putative aspartate aminotransferase		Amino acid biosynthesis	Aspartate family	not reg
MXAN3409	threonine synthase	thrC	Amino acid biosynthesis	Aspartate family	not reg
MXAN3466	aspartate kinase, monofunctional class		Amino acid biosynthesis	Aspartate family	not reg
MXAN4877	aspartate kinase		Amino acid biosynthesis	Aspartate family	not reg
MXAN5054	diaminopimelate epimerase	dapF	Amino acid biosynthesis	Aspartate family	not reg
MXAN5927	dihydrodipicolinate reductase	dapB	Amino acid biosynthesis	Aspartate family	not reg
MXAN5928	dihydrodipicolinate synthase	dapA	Amino acid biosynthesis	Aspartate family	not reg
MXAN5929	diaminopimelate decarboxylase	lysA	Amino acid biosynthesis	Aspartate family	not reg
MXAN6777	dipeptidase		Amino acid biosynthesis	Aspartate family	not reg
MXAN6779	2,3,4,5-tetrahydropyridine-2-carboxylate N-succinyltransferase		Amino acid biosynthesis	Aspartate family	not reg
MXAN2035	Cys/Met metabolism PLP-dependent enzyme		Amino acid biosynthesis	Aspartate family	NR
MXAN2278	aspartate kinase/homoserine dehydrogenase		Amino acid biosynthesis	Aspartate family	NR
MXAN5902	putative homoserine-O-acetyltransferase		Amino acid biosynthesis	Aspartate family	up2
MXAN0402	ATP synthase F0, A subunit	atpB	Energy metabolism	ATP-proton motive force interconversion	down
MXAN0403	ATP synthase F0, C subunit	atpE	Energy metabolism	ATP-proton motive force interconversion	down
MXAN0404	ATP synthase F0, B subunit	atpF	Energy metabolism	ATP-proton motive force interconversion	down
MXAN6921	ATP synthase F1, epsilon subunit	atpC	Energy metabolism	ATP-proton motive force interconversion	down
MXAN6923	F0F1 ATP synthase subunit beta	atpD	Energy metabolism	ATP-proton motive force interconversion	down
MXAN7026	ATP synthase F1, delta subunit	atpH	Energy metabolism	ATP-proton motive force interconversion	down
MXAN2442	ATPase, FliI/YscN family		Energy metabolism	ATP-proton motive force interconversion	not reg
MXAN6925	ATP synthase F1, gamma subunit	atpG	Energy metabolism	ATP-proton motive force interconversion	not reg
MXAN7028	ATP synthase F1, alpha subunit	atpA	Energy metabolism	ATP-proton motive force interconversion	not reg
MXAN0560	penicillin-resistant DD-carboxypeptidase	pdcA	Cell envelope	biosynth and deg of murein sacculus and peptidoglycan	not reg
MXAN1910	LD-carboxypeptidase family protein		Cell envelope	biosynth and deg of murein sacculus and peptidoglycan	not reg
MXAN2645	rod shape-determining protein MreC	mreC	Cell envelope	biosynth and deg of murein sacculus and peptidoglycan	not reg
MXAN2647	putative penicillin-binding protein 2	rodA	Cell envelope	biosynth and deg of murein sacculus and peptidoglycan	not reg
MXAN2648	rod shape-determining protein RodA	mreB	Cell envelope	biosynth and deg of murein sacculus and peptidoglycan	not reg
MXAN3130	putative D-alanyl-D-alanine carboxypeptidase/D-alanyl-D-alanine-endopeptidase		Cell envelope	biosynth and deg of murein sacculus and peptidoglycan	not reg
MXAN4097	D-alanine-D-alanine ligase family protein		Cell envelope	biosynth and deg of murein sacculus and peptidoglycan	not reg
MXAN4352	phosphoglucosamine mutase	glmM	Cell envelope	biosynth and deg of murein sacculus and peptidoglycan	not reg
MXAN4905	putative polyglutamate synthase CapA		Cell envelope	biosynth and deg of murein sacculus and peptidoglycan	not reg
MXAN5291	monofunctional biosynthetic peptidoglycan transglycosylase	mtgA	Cell envelope	biosynth and deg of murein sacculus and peptidoglycan	not reg
MXAN5601	D-alanine--D-alanine ligase		Cell envelope	biosynth and deg of murein sacculus and peptidoglycan	not reg
MXAN5602	UDP-N-acetylenolpyruvoylglucosamine reductase	murB	Cell envelope	biosynth and deg of murein sacculus and peptidoglycan	not reg
MXAN5603	UDP-N-acetylmuramate--alanine ligase	murC	Cell envelope	biosynth and deg of murein sacculus and peptidoglycan	not reg
MXAN5604	undecaprenyldiphospho-muramoylpentapeptide beta-N-acetylglucosaminyltransferase	murG	Cell envelope	biosynth and deg of murein sacculus and peptidoglycan	not reg
MXAN5606	UDP-N-acetylmuramoylalanine--D-glutamate ligase	murD	Cell envelope	biosynth and deg of murein sacculus and peptidoglycan	not reg
MXAN5607	phospho-N-acetylmuramoyl-pentapeptide-transferase	mraY	Cell envelope	biosynth and deg of murein sacculus and peptidoglycan	not reg
MXAN5608	UDP-N-acetylmuramoyl-tripeptide--D-alanyl-D-alanine ligase	murF	Cell envelope	biosynth and deg of murein sacculus and peptidoglycan	not reg
MXAN5609	UDP-N-acetylmuramoylalanyl-D-glutamyl-2, 6-diaminopimelate ligase	murE	Cell envelope	biosynth and deg of murein sacculus and peptidoglycan	not reg
MXAN5610	putative penicillin-binding protein		Cell envelope	biosynth and deg of murein sacculus and peptidoglycan	not reg
MXAN5690	transglycosylase, Slt family		Cell envelope	biosynth and deg of murein sacculus and peptidoglycan	not reg
MXAN5951	D-ala D-ala ligase domain protein		Cell envelope	biosynth and deg of murein sacculus and peptidoglycan	not reg
MXAN6789	rod shape-determining protein MreB	mreB	Cell envelope	biosynth and deg of murein sacculus and peptidoglycan	not reg
MXAN7139	putative penicillin-binding protein		Cell envelope	biosynth and deg of murein sacculus and peptidoglycan	not reg
MXAN7308	putative transglycosylase		Cell envelope	biosynth and deg of murein sacculus and peptidoglycan	not reg
MXAN7318	transglycosylase, Slt family		Cell envelope	biosynth and deg of murein sacculus and peptidoglycan	not reg
MXAN0987	N-acetylmuramoyl-L-alanine amidase, family 2		Cell envelope	biosynth and deg of murein sacculus and peptidoglycan	NR
MXAN1912	UDP-N-acetylmuramate:L-alanyl-gamma-D-glutamyl-meso-diaminopimelate ligase	mpl	Cell envelope	biosynth and deg of murein sacculus and peptidoglycan	NR
MXAN5741	D-alanine--D-alanine ligase		Cell envelope	biosynth and deg of murein sacculus and peptidoglycan	NR
MXAN5751	glutamate racemase	murI	Cell envelope	biosynth and deg of murein sacculus and peptidoglycan	NR
MXAN1070	D-alanyl-D-alanine carboxypeptidase/D-alanyl-D-alanine-endopeptidase	dacB	Cell envelope	biosynth and deg of murein sacculus and peptidoglycan	up1
MXAN5911	penicillin-binding protein, 1A family		Cell envelope	biosynth and deg of murein sacculus and peptidoglycan	up1
MXAN2419	penicillin-binding protein 1C	pbpC	Cell envelope	biosynth and deg of murein sacculus and peptidoglycan	up2
MXAN3402	D-alanyl-D-alanine carboxypeptidase family protein		Cell envelope	biosynth and deg of murein sacculus and peptidoglycan	up2
MXAN4909	UDP-N-acetylglucosamine 1-carboxyvinyltransferase	murA	Cell envelope	biosynth and deg of murein sacculus and peptidoglycan	up2
MXAN5181	penicillin-binding protein, 1A family		Cell envelope	biosynth and deg of murein sacculus and peptidoglycan	up2
MXAN7160	alanine racemase	alr	Cell envelope	biosynth and deg of murein sacculus and peptidoglycan	up2
MXAN2927	glycosyl hydrolase, family 18		Energy metabolism	biosynth and deg of polysaccharides	down
MXAN6008	chitinase, class II		Energy metabolism	biosynth and deg of polysaccharides	down
MXAN6550	glycosyl hydrolase, family 15		Energy metabolism	biosynth and deg of polysaccharides	down
MXAN1296	glycogen synthase	glgA	Energy metabolism	biosynth and deg of polysaccharides	not reg
MXAN1630	putative chitinase		Energy metabolism	biosynth and deg of polysaccharides	not reg
MXAN2288	glycosyl hydrolase, family 18		Energy metabolism	biosynth and deg of polysaccharides	not reg
MXAN2383	glucosyltransferase MdoH	mdoH	Energy metabolism	biosynth and deg of polysaccharides	not reg
MXAN3694	glycosyl hydrolase, family 13		Energy metabolism	biosynth and deg of polysaccharides	not reg
MXAN4073	putative glycosyl hydrolase		Energy metabolism	biosynth and deg of polysaccharides	not reg
MXAN4534	chitinase, class I		Energy metabolism	biosynth and deg of polysaccharides	not reg
MXAN4817	glycosyl hydrolase, family 16		Energy metabolism	biosynth and deg of polysaccharides	not reg
MXAN4837	endoglucanase	celA	Energy metabolism	biosynth and deg of polysaccharides	not reg
MXAN5360	glycosyl hydrolase, family 13		Energy metabolism	biosynth and deg of polysaccharides	not reg
MXAN5374	glycosyl hydrolase, family 13		Energy metabolism	biosynth and deg of polysaccharides	not reg
MXAN5831	glycogen phosphorylase	glgP	Energy metabolism	biosynth and deg of polysaccharides	not reg
MXAN6168	glycosyl hydrolase, family 15		Energy metabolism	biosynth and deg of polysaccharides	not reg
MXAN6555	beta-glucosidase		Energy metabolism	biosynth and deg of polysaccharides	not reg
MXAN6621	glycosyl hyrolase, family 3		Energy metabolism	biosynth and deg of polysaccharides	not reg
MXAN7140	glycosyl hydrolase, family 15		Energy metabolism	biosynth and deg of polysaccharides	not reg
MXAN7387	chitinase, class I		Energy metabolism	biosynth and deg of polysaccharides	not reg
MXAN7450	putative glycosyl hydrolase		Energy metabolism	biosynth and deg of polysaccharides	not reg
MXAN0541	malto-oligosyltrehalose trehalohydrolase	treZ	Energy metabolism	biosynth and deg of polysaccharides	NR
MXAN0041	glycosyl hydrolase, family 15		Energy metabolism	biosynth and deg of polysaccharides	up1
MXAN0434	glycogen debranching enzyme GlgX	glgX	Energy metabolism	biosynth and deg of polysaccharides	up1
MXAN1524	glucose-1-phosphate adenylyltransferase	glgC	Energy metabolism	biosynth and deg of polysaccharides	up1
MXAN1533	maltooligosyltrehalose synthase	treY	Energy metabolism	biosynth and deg of polysaccharides	up1
MXAN1534	glycogen debranching enzyme GlgX	glgX	Energy metabolism	biosynth and deg of polysaccharides	up1
MXAN6463	4-alpha-glucanotransferase	malQ	Energy metabolism	biosynth and deg of polysaccharides	up1
MXAN2994	glycosyl hydrolase, family 57		Energy metabolism	biosynth and deg of polysaccharides	up2
MXAN3259	polysaccharide deacetylase family protein		Energy metabolism	biosynth and deg of polysaccharides	up2
MXAN3682	glycogen branching enzyme	glgB	Energy metabolism	biosynth and deg of polysaccharides	up2
MXAN3683	putative sugar phosphotransferase		Energy metabolism	biosynth and deg of polysaccharides	up2
MXAN3684	trehalose synthase	treS	Energy metabolism	biosynth and deg of polysaccharides	up2
MXAN5376	glycosyl hydrolase, family 13		Energy metabolism	biosynth and deg of polysaccharides	up2
MXAN7406	glycosyl hydrolase, family 15		Energy metabolism	biosynth and deg of polysaccharides	up2
MXAN1048	UDP-glucose 6-dehydrogenase		Cell envelope	biosynth and deg of surface polysaccharides and lipopolysaccharides	down
MXAN1095	2-dehydro-3-deoxyphosphooctonate aldolase	kdsA	Cell envelope	biosynth and deg of surface polysaccharides and lipopolysaccharides	down
MXAN4724	acyl-[acyl-carrier-protein]--UDP-N-acetylglucosamine O-acyltransferase	lpxA	Cell envelope	biosynth and deg of surface polysaccharides and lipopolysaccharides	down
MXAN4726	UDP-3-O-[3-hydroxymyristoyl] glucosamine N-acyltransferase	lpxD	Cell envelope	biosynth and deg of surface polysaccharides and lipopolysaccharides	down
MXAN4967	UDP-3-O-[3-hydroxymyristoyl] N-acetylglucosamine deacetylase	lpxC	Cell envelope	biosynth and deg of surface polysaccharides and lipopolysaccharides	down
MXAN5740	glycosyl transferase, group 2		Cell envelope	biosynth and deg of surface polysaccharides and lipopolysaccharides	down
MXAN6195	glycosyl transferase, group 1 family protein		Cell envelope	biosynth and deg of surface polysaccharides and lipopolysaccharides	down
MXAN6501	mannose-1-phosphate guanylyltransferase		Cell envelope	biosynth and deg of surface polysaccharides and lipopolysaccharides	down
MXAN1385	UDP-N-acetylglucosamine pyrophosphorylase	glmU	Cell envelope	biosynth and deg of surface polysaccharides and lipopolysaccharides	NI
MXAN1422	glycosyl transferase, group 2 family protein		Cell envelope	biosynth and deg of surface polysaccharides and lipopolysaccharides	NI
MXAN1425	UTP-glucose-1-phosphate uridylyltransferase	galU	Cell envelope	biosynth and deg of surface polysaccharides and lipopolysaccharides	NI
MXAN0010	CapA family protein		Cell envelope	biosynth and deg of surface polysaccharides and lipopolysaccharides	not reg
MXAN0126	CapA family protein		Cell envelope	biosynth and deg of surface polysaccharides and lipopolysaccharides	not reg
MXAN0345	putative N-acetylmuramoyl-L-alanine amidase		Cell envelope	biosynth and deg of surface polysaccharides and lipopolysaccharides	not reg
MXAN0876	glycosyl transferase, group 2 family protein		Cell envelope	biosynth and deg of surface polysaccharides and lipopolysaccharides	not reg
MXAN1025	capsular exopolysaccharide family protein		Cell envelope	biosynth and deg of surface polysaccharides and lipopolysaccharides	not reg
MXAN1026	glycosyl transferase, group 1 family protein		Cell envelope	biosynth and deg of surface polysaccharides and lipopolysaccharides	not reg
MXAN1027	glycosyl transferase, group 1 family protein		Cell envelope	biosynth and deg of surface polysaccharides and lipopolysaccharides	not reg
MXAN1029	glycosyl transferase, group 1 family protein		Cell envelope	biosynth and deg of surface polysaccharides and lipopolysaccharides	not reg
MXAN1030	glycosyl transferase, group 1		Cell envelope	biosynth and deg of surface polysaccharides and lipopolysaccharides	not reg
MXAN1032	glycosyl transferase, group 1		Cell envelope	biosynth and deg of surface polysaccharides and lipopolysaccharides	not reg
MXAN1036	glycosyl transferase, group 2 family protein		Cell envelope	biosynth and deg of surface polysaccharides and lipopolysaccharides	not reg
MXAN1037	glycosyl transferase, group 2 family protein		Cell envelope	biosynth and deg of surface polysaccharides and lipopolysaccharides	not reg
MXAN1042	glycosyl transferase, group 1 family protein		Cell envelope	biosynth and deg of surface polysaccharides and lipopolysaccharides	not reg
MXAN1043	glycosyl transferase		Cell envelope	biosynth and deg of surface polysaccharides and lipopolysaccharides	not reg
MXAN1052	O-antigen polymerase family protein		Cell envelope	biosynth and deg of surface polysaccharides and lipopolysaccharides	not reg
MXAN1057	bacterial lipid A biosynthesis acyltransferase		Cell envelope	biosynth and deg of surface polysaccharides and lipopolysaccharides	not reg
MXAN1094	3-deoxy-D-manno-octulosonate 8-phosphate phosphatase	kdsC	Cell envelope	biosynth and deg of surface polysaccharides and lipopolysaccharides	not reg
MXAN1100	3-deoxy-D-manno-octulosonate cytidylyltransferase	kdsB	Cell envelope	biosynth and deg of surface polysaccharides and lipopolysaccharides	not reg
MXAN1640	dolichyl-phosphate-mannose-protein mannosyltransferase family protein		Cell envelope	biosynth and deg of surface polysaccharides and lipopolysaccharides	not reg
MXAN1915	polysaccharide biosynthesis/export protein		Cell envelope	biosynth and deg of surface polysaccharides and lipopolysaccharides	not reg
MXAN1944	glycosyl transferase, group 2 family protein		Cell envelope	biosynth and deg of surface polysaccharides and lipopolysaccharides	not reg
MXAN2003	N-acetylmuramoyl-L-alanine amidase, family 3		Cell envelope	biosynth and deg of surface polysaccharides and lipopolysaccharides	not reg
MXAN2359	glycosyl transferase, group 2 family protein		Cell envelope	biosynth and deg of surface polysaccharides and lipopolysaccharides	not reg
MXAN2555	undecaprenyl diphosphate synthase	uppS	Cell envelope	biosynth and deg of surface polysaccharides and lipopolysaccharides	not reg
MXAN2919	O-antigen polymerase family protein		Cell envelope	biosynth and deg of surface polysaccharides and lipopolysaccharides	not reg
MXAN2920	glycosyl transferase, group 1 family protein		Cell envelope	biosynth and deg of surface polysaccharides and lipopolysaccharides	not reg
MXAN2921	putative mannosyltransferase		Cell envelope	biosynth and deg of surface polysaccharides and lipopolysaccharides	not reg
MXAN2922	bacterial sugar transferase		Cell envelope	biosynth and deg of surface polysaccharides and lipopolysaccharides	not reg
MXAN2992	glycosyl transferase, group 1		Cell envelope	biosynth and deg of surface polysaccharides and lipopolysaccharides	not reg
MXAN3886	N-acetylmuramoyl-L-alanine amidase domain protein		Cell envelope	biosynth and deg of surface polysaccharides and lipopolysaccharides	not reg
MXAN3999	putative N-acetylmuramoyl-L-alanine amidase		Cell envelope	biosynth and deg of surface polysaccharides and lipopolysaccharides	not reg
MXAN4610	dTDP-4-dehydrorhamnose 3,5-epimerase	rfbC	Cell envelope	biosynth and deg of surface polysaccharides and lipopolysaccharides	not reg
MXAN4611	glucose-1-phosphate thymidylyltransferase	rfbA	Cell envelope	biosynth and deg of surface polysaccharides and lipopolysaccharides	not reg
MXAN4612	putative dTDP-4-dehydrorhamnose reductase		Cell envelope	biosynth and deg of surface polysaccharides and lipopolysaccharides	not reg
MXAN4613	dTDP-glucose 4,6-dehydratase	rfbB	Cell envelope	biosynth and deg of surface polysaccharides and lipopolysaccharides	not reg
MXAN4616	glycosyl transferase family protein		Cell envelope	biosynth and deg of surface polysaccharides and lipopolysaccharides	not reg
MXAN4619	glycosyl transferase, group 2 family protein		Cell envelope	biosynth and deg of surface polysaccharides and lipopolysaccharides	not reg
MXAN4621	glycosyl transferase family protein		Cell envelope	biosynth and deg of surface polysaccharides and lipopolysaccharides	not reg
MXAN4707	heptosyltransferase		Cell envelope	biosynth and deg of surface polysaccharides and lipopolysaccharides	not reg
MXAN4709	D-beta-D-heptose 1-phosphate adenosyltransferase		Cell envelope	biosynth and deg of surface polysaccharides and lipopolysaccharides	not reg
MXAN4710	D-beta-D-heptose 7-phosphate kinase		Cell envelope	biosynth and deg of surface polysaccharides and lipopolysaccharides	not reg
MXAN4711	tetraacyldisaccharide 4'-kinase	lpxK	Cell envelope	biosynth and deg of surface polysaccharides and lipopolysaccharides	not reg
MXAN4712	glycosyl transferase, group 1 family protein		Cell envelope	biosynth and deg of surface polysaccharides and lipopolysaccharides	not reg
MXAN4713	putative lipopolysaccharide core biosynthesis mannosyltransferase		Cell envelope	biosynth and deg of surface polysaccharides and lipopolysaccharides	not reg
MXAN4714	3-deoxy-D-manno-octulosonic-acid transferase	kdtA	Cell envelope	biosynth and deg of surface polysaccharides and lipopolysaccharides	not reg
MXAN4718	lipid-A-disaccharide synthase	lpxB	Cell envelope	biosynth and deg of surface polysaccharides and lipopolysaccharides	not reg
MXAN4719	glycosyl transferase, group 2 family protein		Cell envelope	biosynth and deg of surface polysaccharides and lipopolysaccharides	not reg
MXAN5328	GDP-4-dehydro-6-deoxy-D-mannose reductase	rmd	Cell envelope	biosynth and deg of surface polysaccharides and lipopolysaccharides	not reg
MXAN5335	glycosyl transferase, group 2 family protein		Cell envelope	biosynth and deg of surface polysaccharides and lipopolysaccharides	not reg
MXAN5585	dolichyl-phosphate-mannose-protein mannosyltransferase family protein		Cell envelope	biosynth and deg of surface polysaccharides and lipopolysaccharides	not reg
MXAN6499	phosphomannomutase/phosphoglucomutase	algC	Cell envelope	biosynth and deg of surface polysaccharides and lipopolysaccharides	not reg
MXAN6503	alginate biosynthesis protein AlgI	algI	Cell envelope	biosynth and deg of surface polysaccharides and lipopolysaccharides	not reg
MXAN7159	bacterial lipid A biosynthesis acyltransferase		Cell envelope	biosynth and deg of surface polysaccharides and lipopolysaccharides	not reg
MXAN7187	glycosyl transferase, group 1 family protein		Cell envelope	biosynth and deg of surface polysaccharides and lipopolysaccharides	not reg
MXAN7252	exopolysaccharide synthesis protein ExoD	exoD	Cell envelope	biosynth and deg of surface polysaccharides and lipopolysaccharides	not reg
MXAN7415	bacterial sugar transferase		Cell envelope	biosynth and deg of surface polysaccharides and lipopolysaccharides	not reg
MXAN7416	polysaccharide biosynthesis protein		Cell envelope	biosynth and deg of surface polysaccharides and lipopolysaccharides	not reg
MXAN7417	polysaccharide biosynthesis/export protein		Cell envelope	biosynth and deg of surface polysaccharides and lipopolysaccharides	not reg
MXAN7421	chain length determinant family protein		Cell envelope	biosynth and deg of surface polysaccharides and lipopolysaccharides	not reg
MXAN7422	glycosyl transferase, group 2 family protein		Cell envelope	biosynth and deg of surface polysaccharides and lipopolysaccharides	not reg
MXAN7441	glycosyl transferase, group 1		Cell envelope	biosynth and deg of surface polysaccharides and lipopolysaccharides	not reg
MXAN7448	glycosyl transferase, group 2 family protein		Cell envelope	biosynth and deg of surface polysaccharides and lipopolysaccharides	not reg
MXAN7451	glycosyl transferase, WecB/TagA/CpsF family		Cell envelope	biosynth and deg of surface polysaccharides and lipopolysaccharides	not reg
MXAN1031	glycosyl transferase, group 1		Cell envelope	biosynth and deg of surface polysaccharides and lipopolysaccharides	NR
MXAN2362	glycosyl transferase, group 1 family protein		Cell envelope	biosynth and deg of surface polysaccharides and lipopolysaccharides	NR
MXAN2814	putative N-acetylmuramoyl-L-alanine amidase		Cell envelope	biosynth and deg of surface polysaccharides and lipopolysaccharides	NR
MXAN3027	glycosyl transferase, group 1		Cell envelope	biosynth and deg of surface polysaccharides and lipopolysaccharides	NR
MXAN3229	bacterial sugar transferase		Cell envelope	biosynth and deg of surface polysaccharides and lipopolysaccharides	NR
MXAN3263	putative glycosyltransferase		Cell envelope	biosynth and deg of surface polysaccharides and lipopolysaccharides	NR
MXAN3484	glycosyl transferase, group 2		Cell envelope	biosynth and deg of surface polysaccharides and lipopolysaccharides	NR
MXAN3629	glycosyl transferase, group 1		Cell envelope	biosynth and deg of surface polysaccharides and lipopolysaccharides	NR
MXAN4614	glycosyl transferase, group 1 family protein		Cell envelope	biosynth and deg of surface polysaccharides and lipopolysaccharides	NR
MXAN4617	glycosyl transferase, group 2 family protein		Cell envelope	biosynth and deg of surface polysaccharides and lipopolysaccharides	NR
MXAN5327	GDP-mannose 4,6-dehydratase	gmd	Cell envelope	biosynth and deg of surface polysaccharides and lipopolysaccharides	NR
MXAN5332	glycosyl transferase, group 1		Cell envelope	biosynth and deg of surface polysaccharides and lipopolysaccharides	NR
MXAN5333	glycosyl transferase, group 1		Cell envelope	biosynth and deg of surface polysaccharides and lipopolysaccharides	NR
MXAN5367	glycosyl transferase, group 2 family protein		Cell envelope	biosynth and deg of surface polysaccharides and lipopolysaccharides	NR
MXAN5425	CapA family protein		Cell envelope	biosynth and deg of surface polysaccharides and lipopolysaccharides	NR
MXAN6308	glycosyl transferase, group 1		Cell envelope	biosynth and deg of surface polysaccharides and lipopolysaccharides	NR
MXAN6784	glycosyl transferase, group 2 family protein		Cell envelope	biosynth and deg of surface polysaccharides and lipopolysaccharides	NR
MXAN7186	glycosyl transferase, group 1		Cell envelope	biosynth and deg of surface polysaccharides and lipopolysaccharides	NR
MXAN7445	glycosyl transferase, group 1 family protein		Cell envelope	biosynth and deg of surface polysaccharides and lipopolysaccharides	NR
MXAN1101	UDP-N-acetylglucosamine 2-epimerase		Cell envelope	biosynth and deg of surface polysaccharides and lipopolysaccharides	up1
MXAN2689	lipopolysaccharide biosynthesis protein		Cell envelope	biosynth and deg of surface polysaccharides and lipopolysaccharides	up1
MXAN3026	O-antigen polymerase family protein		Cell envelope	biosynth and deg of surface polysaccharides and lipopolysaccharides	up1
MXAN3262	glycosyltransferase 1 family protein		Cell envelope	biosynth and deg of surface polysaccharides and lipopolysaccharides	up1
MXAN3469	glycosyl transferase, group 2 family protein		Cell envelope	biosynth and deg of surface polysaccharides and lipopolysaccharides	up1
MXAN6236	putative polysaccharide-degrading enzyme		Cell envelope	biosynth and deg of surface polysaccharides and lipopolysaccharides	up1
MXAN0781	glycosyl transferase, group 1 family protein		Cell envelope	biosynth and deg of surface polysaccharides and lipopolysaccharides	up2
MXAN0853	putative 3-oxoacyl-(acyl-carrier-protein) synthase		Fatty acid and phospholipid metabolism	Biosynthesis	down
MXAN4769	acyl carrier protein	acpP	Fatty acid and phospholipid metabolism	Biosynthesis	down
MXAN4771	malonyl CoA-acyl carrier protein transacylase	fabD	Fatty acid and phospholipid metabolism	Biosynthesis	down
MXAN5768	acetyl-CoA carboxylase, biotin carboxyl carrier protein	accB	Fatty acid and phospholipid metabolism	Biosynthesis	down
MXAN6399	putative 3-oxoacyl-(acyl-carrier-protein) reductase		Fatty acid and phospholipid metabolism	Biosynthesis	down
MXAN1437	CDP-diacylglycerol--serine O-phosphatidyltransferase	pssA	Fatty acid and phospholipid metabolism	Biosynthesis	NI
MXAN0081	acetyl-CoA carboxylase carboxyltransferase	accB	Fatty acid and phospholipid metabolism	Biosynthesis	not reg
MXAN0082	acetyl-CoA carboxylase, biotin carboxylase	accC	Fatty acid and phospholipid metabolism	Biosynthesis	not reg
MXAN0215	putative 3-oxoacyl-(acyl-carrier-protein) synthase		Fatty acid and phospholipid metabolism	Biosynthesis	not reg
MXAN0537	putative cardiolipin synthase		Fatty acid and phospholipid metabolism	Biosynthesis	not reg
MXAN0955	putative 1-acyl-sn-glycerol-3-phosphate acyltransferase		Fatty acid and phospholipid metabolism	Biosynthesis	not reg
MXAN1354	NAD-dependent glycerol-3-phosphate dehydrogenase	gpsA	Fatty acid and phospholipid metabolism	Biosynthesis	not reg
MXAN2543	fatty acid/phospholipid synthesis protein PlsX	plsX	Fatty acid and phospholipid metabolism	Biosynthesis	not reg
MXAN2556	putative phosphatidate cytidylyltransferase		Fatty acid and phospholipid metabolism	Biosynthesis	not reg
MXAN2813	putative diacylglycerol kinase		Fatty acid and phospholipid metabolism	Biosynthesis	not reg
MXAN2907	CDP-diacylglycerol--serine O-phosphatidyltransferase	pssA	Fatty acid and phospholipid metabolism	Biosynthesis	not reg
MXAN3330	1-acyl-sn-glycerol-3-phosphate acyltransferase family protein		Fatty acid and phospholipid metabolism	Biosynthesis	not reg
MXAN3724	phosphatidylserine decarboxylase	psd	Fatty acid and phospholipid metabolism	Biosynthesis	not reg
MXAN3942	acyltranferase/malonyl CoA-acyl carrier protein transacylase	fabD	Fatty acid and phospholipid metabolism	Biosynthesis	not reg
MXAN3949	acyl carrier protein		Fatty acid and phospholipid metabolism	Biosynthesis	not reg
MXAN3969	1-acyl-sn-glycerol-3-phosphate acyltransferase family protein		Fatty acid and phospholipid metabolism	Biosynthesis	not reg
MXAN4039	acetyl-CoA carboxylase, carboxyl transferase, alpha subunit	accA	Fatty acid and phospholipid metabolism	Biosynthesis	not reg
MXAN4350	holo-(acyl-carrier-protein) synthase	acpS	Fatty acid and phospholipid metabolism	Biosynthesis	not reg
MXAN4725	beta-hydroxyacyl-(acyl-carrier-protein) dehydratase FabZ	fabZ	Fatty acid and phospholipid metabolism	Biosynthesis	not reg
MXAN4770	3-oxoacyl-(acyl-carrier-protein) reductase	fabG	Fatty acid and phospholipid metabolism	Biosynthesis	not reg
MXAN5578	1-acyl-sn-glycerol-3-phosphate acyltransferase family protein		Fatty acid and phospholipid metabolism	Biosynthesis	not reg
MXAN5767	acetyl-CoA carboxylase, biotin carboxylase	accC	Fatty acid and phospholipid metabolism	Biosynthesis	not reg
MXAN5868	beta-ketoacyl synthase family protein		Fatty acid and phospholipid metabolism	Biosynthesis	not reg
MXAN6034	enoyl-(acyl carrier protein) reductase		Fatty acid and phospholipid metabolism	Biosynthesis	not reg
MXAN6393	beta-hydroxyacyl-(acyl-carrier-protein) dehydratase FabZ	fabZ	Fatty acid and phospholipid metabolism	Biosynthesis	not reg
MXAN6395	putative 3-oxoacyl-acyl carrier protein synthase		Fatty acid and phospholipid metabolism	Biosynthesis	not reg
MXAN6396	beta-ketoacyl synthase family protein		Fatty acid and phospholipid metabolism	Biosynthesis	not reg
MXAN6397	putative (3R)-hydroxymyristoyl-(acyl-carrier-protein) dehydratase		Fatty acid and phospholipid metabolism	Biosynthesis	not reg
MXAN6398	putative 3-oxoacyl-acyl carrier protein reductase		Fatty acid and phospholipid metabolism	Biosynthesis	not reg
MXAN6400	3-oxoacyl-(acyl-carrier-protein) synthase II	fabF	Fatty acid and phospholipid metabolism	Biosynthesis	not reg
MXAN6637	acyl carrier protein	acp	Fatty acid and phospholipid metabolism	Biosynthesis	not reg
MXAN6909	putative 3-oxoacyl-(acyl-carrier-protein) reductase		Fatty acid and phospholipid metabolism	Biosynthesis	not reg
MXAN7353	putative beta-ketoacyl-acyl carrier protein synthase		Fatty acid and phospholipid metabolism	Biosynthesis	not reg
MXAN0216	putative long-chain-fatty-acid-CoA ligase		Fatty acid and phospholipid metabolism	Biosynthesis	NR
MXAN0450	CDP-alcohol phosphatidyltransferase family protein		Fatty acid and phospholipid metabolism	Biosynthesis	NR
MXAN2704	acetyl-CoA carboxylase, carboxyl transferase, beta subunit	accD	Fatty acid and phospholipid metabolism	Biosynthesis	NR
MXAN3828	acyl-CoA thioesterase II	tesB	Fatty acid and phospholipid metabolism	Biosynthesis	NR
MXAN3894	acyl carrier protein	acpP	Fatty acid and phospholipid metabolism	Biosynthesis	NR
MXAN3946	putative acyl carier protein		Fatty acid and phospholipid metabolism	Biosynthesis	NR
MXAN4626	CDP-diacylglycerol--glycerol-3-phosphate 3-phosphatidyltransferase	pgsA	Fatty acid and phospholipid metabolism	Biosynthesis	NR
MXAN4768	beta-ketoacyl-acyl carrier protein synthase	fabF	Fatty acid and phospholipid metabolism	Biosynthesis	NR
MXAN4772	fatty acid/phospholipid synthesis protein PlsX	plsX	Fatty acid and phospholipid metabolism	Biosynthesis	NR
MXAN5595	acetyl-CoA carboxylase, biotin carboxylase	accC	Fatty acid and phospholipid metabolism	Biosynthesis	NR
MXAN6392	putative acyl carrier protein		Fatty acid and phospholipid metabolism	Biosynthesis	NR
MXAN6401	beta-ketoacyl synthase family protein		Fatty acid and phospholipid metabolism	Biosynthesis	NR
MXAN7302	CDP-alcohol phosphatidyltransferase family protein		Fatty acid and phospholipid metabolism	Biosynthesis	NR
MXAN0110	cardiolipin synthase	cls	Fatty acid and phospholipid metabolism	Biosynthesis	up1
MXAN6874	poly(R)-hydroxyalkanoic acid synthase, class III, PhaC subunit	phaC	Fatty acid and phospholipid metabolism	Biosynthesis	up2
MXAN1291	non-ribosomal peptide synthetase		Cellular processes	Biosynthesis of natural products	down
MXAN2798	polyketide/non-ribosomal peptide synthetase		Cellular processes	Biosynthesis of natural products	down
MXAN3619	polyketide synthase type I		Cellular processes	Biosynthesis of natural products	down
MXAN3621	polyketide synthase type I		Cellular processes	Biosynthesis of natural products	down
MXAN3643	non-ribosomal peptide synthase MxcG		Cellular processes	Biosynthesis of natural products	down
MXAN4292	polyketide synthase		Cellular processes	Biosynthesis of natural products	down
MXAN4296	non-ribosomal peptide synthetase		Cellular processes	Biosynthesis of natural products	down
MXAN4297	polyketide synthase		Cellular processes	Biosynthesis of natural products	down
MXAN4298	polyketide synthase type I		Cellular processes	Biosynthesis of natural products	down
MXAN4299	non-ribosomal peptide synthase/polyketide synthase		Cellular processes	Biosynthesis of natural products	down
MXAN4300	polyketide synthase type I		Cellular processes	Biosynthesis of natural products	down
MXAN4301	polyketide synthase type I		Cellular processes	Biosynthesis of natural products	down
MXAN4530	polyketide synthase type I		Cellular processes	Biosynthesis of natural products	down
MXAN1607	non-ribosomal peptide synthetase		Cellular processes	Biosynthesis of natural products	not reg
MXAN2796	non-ribosomal peptide synthetase		Cellular processes	Biosynthesis of natural products	not reg
MXAN3462	polyketide synthase type I		Cellular processes	Biosynthesis of natural products	not reg
MXAN3618	non-ribosomal peptide synthetase		Cellular processes	Biosynthesis of natural products	not reg
MXAN3620	polyketide synthase type I		Cellular processes	Biosynthesis of natural products	not reg
MXAN3628	non-ribosomal peptide biosynthesis thioesterase		Cellular processes	Biosynthesis of natural products	not reg
MXAN3630	polyketide synthase type I		Cellular processes	Biosynthesis of natural products	not reg
MXAN3631	polyketide synthase type I		Cellular processes	Biosynthesis of natural products	not reg
MXAN3634	non-ribosomal peptide synthase		Cellular processes	Biosynthesis of natural products	not reg
MXAN3635	non-ribosomal peptide synthase/polyketide synthase		Cellular processes	Biosynthesis of natural products	not reg
MXAN3636	non-ribosomal peptide synthetase		Cellular processes	Biosynthesis of natural products	not reg
MXAN3779	non-ribosomal peptide synthetase/polyketide synthase		Cellular processes	Biosynthesis of natural products	not reg
MXAN3932	polyketide synthase		Cellular processes	Biosynthesis of natural products	not reg
MXAN3935	non-ribosomal peptide synthase/polyketide synthase Ta1		Cellular processes	Biosynthesis of natural products	not reg
MXAN3936	polyketide synthase		Cellular processes	Biosynthesis of natural products	not reg
MXAN3938	polyketide synthase		Cellular processes	Biosynthesis of natural products	not reg
MXAN3941	polyketide beta-ketoacyl:acyl carrier protein synthase		Cellular processes	Biosynthesis of natural products	not reg
MXAN4000	non-ribosomal peptide synthetase		Cellular processes	Biosynthesis of natural products	not reg
MXAN4001	non-ribosomal peptide synthase/polyketide synthase		Cellular processes	Biosynthesis of natural products	not reg
MXAN4002	nonribosomal peptide synthetase		Cellular processes	Biosynthesis of natural products	not reg
MXAN4078	non-ribosomal peptide synthetase		Cellular processes	Biosynthesis of natural products	not reg
MXAN4079	non-ribosomal peptide synthetase		Cellular processes	Biosynthesis of natural products	not reg
MXAN4402	non-ribosomal peptide synthetase		Cellular processes	Biosynthesis of natural products	not reg
MXAN4405	peptide synthetase		Cellular processes	Biosynthesis of natural products	not reg
MXAN4414	non-ribosomal peptide synthase		Cellular processes	Biosynthesis of natural products	not reg
MXAN4415	non-ribosomal peptide synthetase/polyketide synthase		Cellular processes	Biosynthesis of natural products	not reg
MXAN4525	non-ribosomal peptide synthase MxaA		Cellular processes	Biosynthesis of natural products	not reg
MXAN4526	polyketide synthase type I		Cellular processes	Biosynthesis of natural products	not reg
MXAN4527	polyketide synthase		Cellular processes	Biosynthesis of natural products	not reg
MXAN4528	polyketide synthase		Cellular processes	Biosynthesis of natural products	not reg
MXAN4529	polyketide synthase type I		Cellular processes	Biosynthesis of natural products	not reg
MXAN4532	non-ribosomal peptide synthase		Cellular processes	Biosynthesis of natural products	not reg
MXAN4592	non-ribosomal peptide synthase		Cellular processes	Biosynthesis of natural products	not reg
MXAN4595	non-ribosomal peptide synthase		Cellular processes	Biosynthesis of natural products	not reg
MXAN4596	non-ribosomal peptide synthase		Cellular processes	Biosynthesis of natural products	not reg
MXAN4598	non-ribosomal peptide synthase		Cellular processes	Biosynthesis of natural products	not reg
MXAN4601	non-ribosomal peptide synthase		Cellular processes	Biosynthesis of natural products	not reg
MXAN1603	putative non-ribosomal peptide synthetase		Cellular processes	Biosynthesis of natural products	NR
MXAN2795	nogalamycin resistance protein SnorO	snorO	Cellular processes	Biosynthesis of natural products	NR
MXAN4077	polyketide synthase type I		Cellular processes	Biosynthesis of natural products	up2
MXAN0318	putative adenosylmethionine-8-amino-7-oxononanoate aminotransferase		Biosynthesis of cofactors, prosthetic groups, and carriers	Biotin	not reg
MXAN0841	putative 8-amino-7-oxononanoate synthase		Biosynthesis of cofactors, prosthetic groups, and carriers	Biotin	not reg
MXAN1257	biotin synthase	bioB	Biosynthesis of cofactors, prosthetic groups, and carriers	Biotin	not reg
MXAN1258	8-amino-7-oxononanoate synthase	bioF	Biosynthesis of cofactors, prosthetic groups, and carriers	Biotin	not reg
MXAN1259	dethiobiotin synthase	bioD	Biosynthesis of cofactors, prosthetic groups, and carriers	Biotin	not reg
MXAN0704	short-chain fatty acid transporter		Transport and binding proteins	Carbohydrates, organic alcohols, and acids	not reg
MXAN1066	PTS system, IIA component		Transport and binding proteins	Carbohydrates, organic alcohols, and acids	not reg
MXAN2970	sodium:dicarboxylate symporter family protein		Transport and binding proteins	Carbohydrates, organic alcohols, and acids	not reg
MXAN3817	sodium bile acid symporter family protein		Transport and binding proteins	Carbohydrates, organic alcohols, and acids	not reg
MXAN3829	sodium/bile acid symporter family protein		Transport and binding proteins	Carbohydrates, organic alcohols, and acids	not reg
MXAN4606	carbohydrate-binding protein		Transport and binding proteins	Carbohydrates, organic alcohols, and acids	not reg
MXAN5377	putative sugar ABC transporter, ATP-binding protein		Transport and binding proteins	Carbohydrates, organic alcohols, and acids	not reg
MXAN5379	putative sugar ABC transporter, permease protein		Transport and binding proteins	Carbohydrates, organic alcohols, and acids	not reg
MXAN6530	phosphoenolpyruvate-protein phosphotransferase PtsI	ptsI	Transport and binding proteins	Carbohydrates, organic alcohols, and acids	not reg
MXAN6531	phosphocarrier protein HPR	ptsH	Transport and binding proteins	Carbohydrates, organic alcohols, and acids	not reg
MXAN6532	PTS system, mannose/fructose/sorbose family, IID component		Transport and binding proteins	Carbohydrates, organic alcohols, and acids	not reg
MXAN6533	putative PTS system, mannose/fructose/sorbose family, IIC component		Transport and binding proteins	Carbohydrates, organic alcohols, and acids	not reg
MXAN6534	PTS system, mannose/fructose/sorbose family, IIB component		Transport and binding proteins	Carbohydrates, organic alcohols, and acids	not reg
MXAN6535	PTS system, mannose/fructose/sorbose family, IIA component		Transport and binding proteins	Carbohydrates, organic alcohols, and acids	not reg
MXAN6565	HPr kinase/phosphorylase	hprK	Transport and binding proteins	Carbohydrates, organic alcohols, and acids	not reg
MXAN6799	sodium bile acid symporter family		Transport and binding proteins	Carbohydrates, organic alcohols, and acids	not reg
MXAN7294	putative sugar ABC transporter, permease protein		Transport and binding proteins	Carbohydrates, organic alcohols, and acids	not reg
MXAN2403	sodium:dicarboxylate symporter family protein		Transport and binding proteins	Carbohydrates, organic alcohols, and acids	NR
MXAN3877	sodium:dicarboxylate symporter family protein		Transport and binding proteins	Carbohydrates, organic alcohols, and acids	NR
MXAN7225	putative sugar ABC transporter, ATP-binding protein		Transport and binding proteins	Carbohydrates, organic alcohols, and acids	NR
MXAN5378	putative sugar ABC transporter, permease protein/periplasmic sugar-binding protein		Transport and binding proteins	Carbohydrates, organic alcohols, and acids	up2
MXAN5858	probable cation:acetate symporter ActP		Transport and binding proteins	Carbohydrates, organic alcohols, and acids	up2
MXAN7293	putative sugar ABC transporter, permease protein		Transport and binding proteins	Carbohydrates, organic alcohols, and acids	up2
MXAN7295	putative sugar ABC transporter, periplasmic sugar-binding protein		Transport and binding proteins	Carbohydrates, organic alcohols, and acids	up2
MXAN0341	potassium uptake protein	kup	Transport and binding proteins	Cations and iron carrying compounds	down
MXAN0687	ferric siderophore ABC transporter, periplasmic ferric siderophore-binding protein		Transport and binding proteins	Cations and iron carrying compounds	down
MXAN1316	putative tonB dependent receptor		Transport and binding proteins	Cations and iron carrying compounds	down
MXAN1318	hemin transport protein HemS	hemS	Transport and binding proteins	Cations and iron carrying compounds	down
MXAN1320	hemin ABC transporter, permease protein	hemU	Transport and binding proteins	Cations and iron carrying compounds	down
MXAN1671	membrane-bound proton-translocating pyrophosphatase		Transport and binding proteins	Cations and iron carrying compounds	down
MXAN1688	tonB family protein		Transport and binding proteins	Cations and iron carrying compounds	down
MXAN3003	MotA/TolQ/ExbB proton channel family protein		Transport and binding proteins	Cations and iron carrying compounds	down
MXAN3639	iron-chelator utilization protein		Transport and binding proteins	Cations and iron carrying compounds	down
MXAN3915	tonB family protein		Transport and binding proteins	Cations and iron carrying compounds	down
MXAN4559	putative tonB dependent receptor		Transport and binding proteins	Cations and iron carrying compounds	down
MXAN4746	TonB-dependent receptor		Transport and binding proteins	Cations and iron carrying compounds	down
MXAN5023	tonB dependent receptor		Transport and binding proteins	Cations and iron carrying compounds	down
MXAN5543	ATPase, P-type (transporting), HAD superfamily, subfamily IC		Transport and binding proteins	Cations and iron carrying compounds	down
MXAN6000	iron compound ABC transporter, periplasmic iron compound-binding protein		Transport and binding proteins	Cations and iron carrying compounds	down
MXAN6190	transporter, solute:sodium symporter (SSS) family		Transport and binding proteins	Cations and iron carrying compounds	down
MXAN7331	TonB-dependent receptor		Transport and binding proteins	Cations and iron carrying compounds	down
MXAN7437	heavy metal efflux pump, CzcA family		Transport and binding proteins	Cations and iron carrying compounds	down
MXAN7438	putative cobalt-zinc-cadmium resistance protein		Transport and binding proteins	Cations and iron carrying compounds	down
MXAN0819	transport energizing protein, ExbD/TolR family		Transport and binding proteins	Cations and iron carrying compounds	NI
MXAN1443	Mg-chelatase subunits D/I family, ComM subfamily protein		Transport and binding proteins	Cations and iron carrying compounds	NI
MXAN1448	transporter, MotA/TolQ/ExbB proton channel family		Transport and binding proteins	Cations and iron carrying compounds	NI
MXAN6484	transport energizing protein, ExbD/TolR family		Transport and binding proteins	Cations and iron carrying compounds	NI
MXAN0163	K+-transporting ATPase, F subunit	kdpF	Transport and binding proteins	Cations and iron carrying compounds	not reg
MXAN0164	potassium-transporting ATPase subunit A	kdpA	Transport and binding proteins	Cations and iron carrying compounds	not reg
MXAN0165	K+-transporting ATPase, B subunit	kdpB	Transport and binding proteins	Cations and iron carrying compounds	not reg
MXAN0166	K+-transporting ATPase, C subunit	kdpC	Transport and binding proteins	Cations and iron carrying compounds	not reg
MXAN0260	putative cation transporter/universal stress family protein		Transport and binding proteins	Cations and iron carrying compounds	not reg
MXAN0276	ferric siderophore transporter, periplasmic energy transduction protein TonB	tonB	Transport and binding proteins	Cations and iron carrying compounds	not reg
MXAN0346	tol-pal system beta propeller repeat protein TolB	tolB	Transport and binding proteins	Cations and iron carrying compounds	not reg
MXAN0378	magnesium transporter	mgtE	Transport and binding proteins	Cations and iron carrying compounds	not reg
MXAN0494	cation-binding protein, hemerythrin HHE family		Transport and binding proteins	Cations and iron carrying compounds	not reg
MXAN0518	putative TonB-dependent receptor		Transport and binding proteins	Cations and iron carrying compounds	not reg
MXAN0578	tonB family protein		Transport and binding proteins	Cations and iron carrying compounds	not reg
MXAN0684	ferric siderophore ABC transporter, ATP-binding protein		Transport and binding proteins	Cations and iron carrying compounds	not reg
MXAN0685	ferric siderophore ABC transporter, permease protein		Transport and binding proteins	Cations and iron carrying compounds	not reg
MXAN0686	ferric siderophore ABC transporter, permease protein		Transport and binding proteins	Cations and iron carrying compounds	not reg
MXAN0770	iron ABC transporter, periplasmic iron-binding protein		Transport and binding proteins	Cations and iron carrying compounds	not reg
MXAN0771	iron ABC transporter, permease protein		Transport and binding proteins	Cations and iron carrying compounds	not reg
MXAN0772	iron ABC transporter, ATP-binding protein		Transport and binding proteins	Cations and iron carrying compounds	not reg
MXAN0818	MotA/TolQ/ExbB proton channel family protein		Transport and binding proteins	Cations and iron carrying compounds	not reg
MXAN0820	ferric siderophore transporter, periplasmic energy transduction protein TonB	tonB	Transport and binding proteins	Cations and iron carrying compounds	not reg
MXAN0821	tonB family protein		Transport and binding proteins	Cations and iron carrying compounds	not reg
MXAN0856	tonB family protein		Transport and binding proteins	Cations and iron carrying compounds	not reg
MXAN0979	copper-translocating P-type ATPase		Transport and binding proteins	Cations and iron carrying compounds	not reg
MXAN0983	heavy metal efflux pump, CzcA family		Transport and binding proteins	Cations and iron carrying compounds	not reg
MXAN0984	heavy metal efflux transporter, RND family, MFP subunit		Transport and binding proteins	Cations and iron carrying compounds	not reg
MXAN0985	putative cobalt-zinc-cadmium resistance protein		Transport and binding proteins	Cations and iron carrying compounds	not reg
MXAN0988	cation efflux system protein CusA		Transport and binding proteins	Cations and iron carrying compounds	not reg
MXAN0989	cation efflux system protein CusB		Transport and binding proteins	Cations and iron carrying compounds	not reg
MXAN0990	cation efflux system protein CusC		Transport and binding proteins	Cations and iron carrying compounds	not reg
MXAN1319	hemin ABC transporter, periplasmic hemin-binding protein		Transport and binding proteins	Cations and iron carrying compounds	not reg
MXAN1321	hemin ABC transporter, ATP-binding protein		Transport and binding proteins	Cations and iron carrying compounds	not reg
MXAN2260	potassium efflux system family protein		Transport and binding proteins	Cations and iron carrying compounds	not reg
MXAN2948	cation ABC transporter, permease protein		Transport and binding proteins	Cations and iron carrying compounds	not reg
MXAN2949	cation ABC transporter, ATP-binding protein		Transport and binding proteins	Cations and iron carrying compounds	not reg
MXAN3043	cation efflux family protein		Transport and binding proteins	Cations and iron carrying compounds	not reg
MXAN3279	transporter, CorA metal ion transporter family		Transport and binding proteins	Cations and iron carrying compounds	not reg
MXAN3382	cation efflux family protein		Transport and binding proteins	Cations and iron carrying compounds	not reg
MXAN3415	copper-translocating P-type ATPase		Transport and binding proteins	Cations and iron carrying compounds	not reg
MXAN3422	copper-translocating P-type ATPase		Transport and binding proteins	Cations and iron carrying compounds	not reg
MXAN3427	mercury ion binding protein		Transport and binding proteins	Cations and iron carrying compounds	not reg
MXAN3449	heavy metal efflux pump, CzcA family		Transport and binding proteins	Cations and iron carrying compounds	not reg
MXAN3671	heavy metal efflux pump, CzcA family		Transport and binding proteins	Cations and iron carrying compounds	not reg
MXAN3672	putative cation efflux system protein czcB		Transport and binding proteins	Cations and iron carrying compounds	not reg
MXAN3848	sodium/hydrogen exchanger family protein		Transport and binding proteins	Cations and iron carrying compounds	not reg
MXAN3898	Na+/H+ antiporter NhaA	nhaA	Transport and binding proteins	Cations and iron carrying compounds	not reg
MXAN4087	gufA protein		Transport and binding proteins	Cations and iron carrying compounds	not reg
MXAN4270	cation-transporting ATPase, E1-E2 family		Transport and binding proteins	Cations and iron carrying compounds	not reg
MXAN5112	Na+/H+ antiporter		Transport and binding proteins	Cations and iron carrying compounds	not reg
MXAN5264	cation efflux family protein		Transport and binding proteins	Cations and iron carrying compounds	not reg
MXAN5357	siderophore transporter, RhtX/FptX family		Transport and binding proteins	Cations and iron carrying compounds	not reg
MXAN5682	metal cation transporter, zinc (Zn2+)-iron (Fe2+) permease (ZIP) family		Transport and binding proteins	Cations and iron carrying compounds	not reg
MXAN5753	transporter, MotA/TolQ/ExbB proton channel family		Transport and binding proteins	Cations and iron carrying compounds	not reg
MXAN5754	transport energizing protein TolR	tolR	Transport and binding proteins	Cations and iron carrying compounds	not reg
MXAN5755	TonB family protein		Transport and binding proteins	Cations and iron carrying compounds	not reg
MXAN5946	cytochrome c family protein/iron permease, FTR1 family		Transport and binding proteins	Cations and iron carrying compounds	not reg
MXAN6055	Na+/H+ antiporter NhaA	nhaA	Transport and binding proteins	Cations and iron carrying compounds	not reg
MXAN6181	ammonium transporter	amt	Transport and binding proteins	Cations and iron carrying compounds	not reg
MXAN6483	MotA/TolQ/ExbB proton channel family protein		Transport and binding proteins	Cations and iron carrying compounds	not reg
MXAN6485	ferric siderophore transporter, periplasmic energy transduction protein TonB	tonB	Transport and binding proteins	Cations and iron carrying compounds	not reg
MXAN6547	TonB-dependent receptor		Transport and binding proteins	Cations and iron carrying compounds	not reg
MXAN6568	ferrichrome ABC transporter, permease protein		Transport and binding proteins	Cations and iron carrying compounds	not reg
MXAN6569	ferrichrome ABC transporter, ATP-binding protein		Transport and binding proteins	Cations and iron carrying compounds	not reg
MXAN6575	FecCD transport family protein		Transport and binding proteins	Cations and iron carrying compounds	not reg
MXAN6576	iron-binding protein		Transport and binding proteins	Cations and iron carrying compounds	not reg
MXAN6579	putative TonB-dependent receptor		Transport and binding proteins	Cations and iron carrying compounds	not reg
MXAN6716	putative TonB dependent receptor		Transport and binding proteins	Cations and iron carrying compounds	not reg
MXAN6737	TonB-dependent receptor		Transport and binding proteins	Cations and iron carrying compounds	not reg
MXAN6826	putative sodium ABC transporter, permease protein		Transport and binding proteins	Cations and iron carrying compounds	not reg
MXAN6827	sodium ABC tranporter ATP-binding protein NatA	natA	Transport and binding proteins	Cations and iron carrying compounds	not reg
MXAN6845	TonB-dependent receptor		Transport and binding proteins	Cations and iron carrying compounds	not reg
MXAN6954	glutathione-regulated potassium-efflux system		Transport and binding proteins	Cations and iron carrying compounds	not reg
MXAN7443	magnesium transporter	mgtE	Transport and binding proteins	Cations and iron carrying compounds	not reg
MXAN4669	MotA/TolQ/ExbB proton channel family protein		Transport and binding proteins	Cations and iron carrying compounds	NR
MXAN6044	TonB-dependent receptor		Transport and binding proteins	Cations and iron carrying compounds	NR
MXAN6911	TonB-dependent receptor		Transport and binding proteins	Cations and iron carrying compounds	NR
MXAN3862	Na+/H+ ion antiporter		Transport and binding proteins	Cations and iron carrying compounds	up1
MXAN3863	monovalent cation/proton antiporter, MrpF/PhaF family		Transport and binding proteins	Cations and iron carrying compounds	up1
MXAN3864	monovalent cation/proton antiporter, MnhG/PhaG family		Transport and binding proteins	Cations and iron carrying compounds	up1
MXAN6491	cation-transporting ATPase, E1-E2 family		Transport and binding proteins	Cations and iron carrying compounds	up1
MXAN6862	MotA/TolQ/ExbB proton channel family protein		Transport and binding proteins	Cations and iron carrying compounds	up1
MXAN0171	cation-binding protein, hemerythrin HHE family		Transport and binding proteins	Cations and iron carrying compounds	up2
MXAN1555	cation-binding protein, hemerythrin HHE family		Transport and binding proteins	Cations and iron carrying compounds	up2
MXAN5859	transporter, cation channel family		Transport and binding proteins	Cations and iron carrying compounds	up2
MXAN5772	type IV pilus secretin PilQ	pilQ	Cellular processes	Cell adhesion	NR
MXAN5597	cell division protein FtsZ	ftsZ	Cellular processes	Cell division	down
MXAN1460	FtsK/SpoIIIE family protein		Cellular processes	Cell division	NI
MXAN0635	ParA family protein		Cellular processes	Cell division	not reg
MXAN1986	maf protein	maf	Cellular processes	Cell division	not reg
MXAN2642	maf protein	maf	Cellular processes	Cell division	not reg
MXAN2898	ATP-dependent metalloprotease, FtsH family		Cellular processes	Cell division	not reg
MXAN3112	cell-division initiation protein DivIVA	divIVA	Cellular processes	Cell division	not reg
MXAN3840	segregation and condensation protein B	scpB	Cellular processes	Cell division	not reg
MXAN3920	putative sporulation initiation inhibitor protein		Cellular processes	Cell division	not reg
MXAN4359	ATP-dependent metalloprotease FtsH	ftsH	Cellular processes	Cell division	not reg
MXAN5599	cell division protein FtsA	ftsA	Cellular processes	Cell division	not reg
MXAN5600	cell division protein FtsQ		Cellular processes	Cell division	not reg
MXAN5605	cell cycle protein, FtsW/RodA/SpoVE family		Cellular processes	Cell division	not reg
MXAN5815	putative sporulation initiation inhibitor protein		Cellular processes	Cell division	not reg
MXAN7476	ParB family protein		Cellular processes	Cell division	not reg
MXAN7477	ParA family protein		Cellular processes	Cell division	not reg
MXAN3704	cell division protein FtsB		Cellular processes	Cell division	NR
MXAN4333	ATP-dependent metalloprotease FtsH	ftsH	Cellular processes	Cell division	NR
MXAN0415	twitching mobility protein	pilT	Cellular processes	Chemotaxis and motility	down
MXAN1925	gliding motility protein MglA	mglA	Cellular processes	Chemotaxis and motility	down
MXAN1926	gliding motility protein MglB	mglB	Cellular processes	Chemotaxis and motility	down
MXAN2538	adventurous gliding motility protein AgmO	agmO	Cellular processes	Chemotaxis and motility	down
MXAN3060	adventurous gliding motility protein CglB	cglB	Cellular processes	Chemotaxis and motility	down
MXAN5151	chemotaxis coupling protein CheW	cheW3	Cellular processes	Chemotaxis and motility	down
MXAN5783	pilin	pilA	Cellular processes	Chemotaxis and motility	down
MXAN5787	twitching motility protein PilT	pilT	Cellular processes	Chemotaxis and motility	down
MXAN6027	methyl-accepting chemotaxis protein	Mcp5	Cellular processes	Chemotaxis and motility	down
MXAN6033	putative chemotaxis protein CheY	CheY5	Cellular processes	Chemotaxis and motility	down
MXAN6694	fibril biogenesis regulator DifC	difC	Cellular processes	Chemotaxis and motility	down
MXAN6696	methyl-accepting chemotaxis protein DifA	difA	Cellular processes	Chemotaxis and motility	down
MXAN7037	putative chemotaxis MotB protein		Cellular processes	Chemotaxis and motility	down
MXAN1414	methyl-accepting chemotaxis protein		Cellular processes	Chemotaxis and motility	NI
MXAN0174	methyl-accepting chemotaxis protein		Cellular processes	Chemotaxis and motility	not reg
MXAN0227	methyl-accepting chemotaxis protein		Cellular processes	Chemotaxis and motility	not reg
MXAN0855	putative chemotaxis protein MotB		Cellular processes	Chemotaxis and motility	not reg
MXAN0878	methyl-accepting chemotaxis protein		Cellular processes	Chemotaxis and motility	not reg
MXAN1248	methyl-accepting chemotaxis protein		Cellular processes	Chemotaxis and motility	not reg
MXAN1673	hypothetical adventurous gliding motility protein AgmN	agmN	Cellular processes	Chemotaxis and motility	not reg
MXAN1995	twitching mobility protein	pilT	Cellular processes	Chemotaxis and motility	not reg
MXAN2244	putative methyl-accepting chemotaxis protein		Cellular processes	Chemotaxis and motility	not reg
MXAN2681	chemotaxis coupling protein CheW	cheW4A	Cellular processes	Chemotaxis and motility	not reg
MXAN2682	chemotaxis protein methyltransferase CheR	cheR4	Cellular processes	Chemotaxis and motility	not reg
MXAN2683	methyl accepting chemotaxis protein	mcp4	Cellular processes	Chemotaxis and motility	not reg
MXAN2685	chemotaxis protein CheW	cheW4B	Cellular processes	Chemotaxis and motility	not reg
MXAN2735	methyl-accepting chemotaxis protein		Cellular processes	Chemotaxis and motility	not reg
MXAN2915	putative adventurous gliding motility protein		Cellular processes	Chemotaxis and motility	not reg
MXAN2923	adventurous gliding motility protein AgmQ	agmQ	Cellular processes	Chemotaxis and motility	not reg
MXAN3084	social gliding motility protein Tgl	tgl	Cellular processes	Chemotaxis and motility	not reg
MXAN3453	methyl-accepting chemotaxis protein (MCP) signaling domain		Cellular processes	Chemotaxis and motility	not reg
MXAN3502	adventurous gliding motility protein AgmI	agmI	Cellular processes	Chemotaxis and motility	not reg
MXAN3668	methyl accepting chemotaxis protein		Cellular processes	Chemotaxis and motility	not reg
MXAN3754	putative methyl-accepting chemotaxis protein		Cellular processes	Chemotaxis and motility	not reg
MXAN4139	protein-glutatmate methylesterase FrzG	frzG	Cellular processes	Chemotaxis and motility	not reg
MXAN4142	frizzy aggegation protein B	frzB	Cellular processes	Chemotaxis and motility	not reg
MXAN4143	frizzy aggregation protein A	frzA	Cellular processes	Chemotaxis and motility	not reg
MXAN4751	chemotaxis protein CheY	cheY8B	Cellular processes	Chemotaxis and motility	not reg
MXAN4752	protein-glutamate methylesterase	cheB8	Cellular processes	Chemotaxis and motility	not reg
MXAN4753	chemotaxis protein methyltransferase CheR	cheR8	Cellular processes	Chemotaxis and motility	not reg
MXAN4756	chemotaxis protein CheW	cheW8B	Cellular processes	Chemotaxis and motility	not reg
MXAN4757	putative chemotaxis protein CheW	cheW8A	Cellular processes	Chemotaxis and motility	not reg
MXAN4758	chemotaxis protein CheA	cheA8	Cellular processes	Chemotaxis and motility	not reg
MXAN4759	chemotaxis protein CheY	cheY8A	Cellular processes	Chemotaxis and motility	not reg
MXAN4862	adventurous gliding motility protein AgmX	agmX	Cellular processes	Chemotaxis and motility	not reg
MXAN4863	adventurous gliding motility protein AgmK	agmK	Cellular processes	Chemotaxis and motility	not reg
MXAN4869	adventurous gliding motility protein AglT	aglT	Cellular processes	Chemotaxis and motility	not reg
MXAN5144	chemotaxis protein methyltransferase CheR	cheR3	Cellular processes	Chemotaxis and motility	not reg
MXAN5148	chemoreceptor McP2	mcP2 mcp3B	Cellular processes	Chemotaxis and motility	not reg
MXAN5646	putative type III secretion system protein		Cellular processes	Chemotaxis and motility	not reg
MXAN6028	putative protein-glutamate methylesterase CheB	cheB5	Cellular processes	Chemotaxis and motility	not reg
MXAN6031	putative chemotaxis protein methyltransferase CheR	cheR5	Cellular processes	Chemotaxis and motility	not reg
MXAN6519	adventurous gliding motility protein AgmG	agmG	Cellular processes	Chemotaxis and motility	not reg
MXAN6607	hypothetical adventurous gliding motility protein AgmT	agmT	Cellular processes	Chemotaxis and motility	not reg
MXAN6692	histidine kinase DifE	difE	Cellular processes	Chemotaxis and motility	not reg
MXAN6703	gliding motility protein		Cellular processes	Chemotaxis and motility	not reg
MXAN6705	twitching motility protein		Cellular processes	Chemotaxis and motility	not reg
MXAN6706	twitching motility protein PilT	pilT	Cellular processes	Chemotaxis and motility	not reg
MXAN6938	putative methyl-accepting chemotaxis protein		Cellular processes	Chemotaxis and motility	not reg
MXAN6947	putative chemotaxis protein, CheW	cheW6A	Cellular processes	Chemotaxis and motility	not reg
MXAN6948	putative chemotaxis protein methyltransferase CheR	cheR6	Cellular processes	Chemotaxis and motility	not reg
MXAN6949	putative chemotaxis protein CheW	cheW6B	Cellular processes	Chemotaxis and motility	not reg
MXAN6952	protein-glutamate methylesterase	cheB6	Cellular processes	Chemotaxis and motility	not reg
MXAN6964	putative chemotaxis protein CheA	cheA7	Cellular processes	Chemotaxis and motility	not reg
MXAN7103	CheR methyltransferase, SAM binding domain	cheR	Cellular processes	Chemotaxis and motility	not reg
MXAN5149	chemoreceptor McP1	mcP1 mcp3A	Cellular processes	Chemotaxis and motility	up1
MXAN6860	adventurous gliding motility protein AglS	aglS	Cellular processes	Chemotaxis and motility	up1
MXAN6950	methyl-accepting chemotaxis protein	mcp6	Cellular processes	Chemotaxis and motility	up1
MXAN6959	protein-glutamate methylesterase	cheB	Cellular processes	Chemotaxis and motility	up1
MXAN6962	methyl-accepting chemotaxis protein	mcp7	Cellular processes	Chemotaxis and motility	up1
MXAN6963	putative chemotaxis protein CheW	cheW7	Cellular processes	Chemotaxis and motility	up1
MXAN6965	putative chemotaxis protein CheY	cheY7	Cellular processes	Chemotaxis and motility	up1
MXAN6259	adventurous gliding motility protein AgmJ	agmJ	Cellular processes	Chemotaxis and motility	up2
MXAN6960	chemotaxis protein methyltransferase CheR	cheR7	Cellular processes	Chemotaxis and motility	up2
MXAN1434	DNA-binding protein HU	hup	DNA metabolism	Chromosome-associated proteins	NI
MXAN3841	segregation and condensation protein A	scpA	DNA metabolism	Chromosome-associated proteins	not reg
MXAN4901	chromosome segregation protein SMC	smc	DNA metabolism	Chromosome-associated proteins	not reg
MXAN0093	hypothetical protein		Hypothetical proteins	Conserved	down
MXAN0412	conserved hypothetical protein TIGR00266		Hypothetical proteins	Conserved	down
MXAN0582	hypothetical protein		Hypothetical proteins	Conserved	down
MXAN0585	hypothetical protein		Hypothetical proteins	Conserved	down
MXAN0682	hypothetical protein		Hypothetical proteins	Conserved	down
MXAN0762	hypothetical protein		Hypothetical proteins	Conserved	down
MXAN0825	hypothetical protein		Hypothetical proteins	Conserved	down
MXAN1136	hypothetical protein		Hypothetical proteins	Conserved	down
MXAN1328	hypothetical protein		Hypothetical proteins	Conserved	down
MXAN1329	hypothetical protein		Hypothetical proteins	Conserved	down
MXAN1359	hypothetical protein		Hypothetical proteins	Conserved	down
MXAN1364	hypothetical protein		Hypothetical proteins	Conserved	down
MXAN1689	hypothetical protein		Hypothetical proteins	Conserved	down
MXAN1931	conserved hypothetical protein TIGR00103		Hypothetical proteins	Conserved	down
MXAN2094	hypothetical protein		Hypothetical proteins	Conserved	down
MXAN2096	hypothetical protein		Hypothetical proteins	Conserved	down
MXAN2100	hypothetical protein		Hypothetical proteins	Conserved	down
MXAN2208	hypothetical protein		Hypothetical proteins	Conserved	down
MXAN2223	hypothetical protein		Hypothetical proteins	Conserved	down
MXAN2281	hypothetical protein		Hypothetical proteins	Conserved	down
MXAN2428	hypothetical protein		Hypothetical proteins	Conserved	down
MXAN2498	hypothetical protein		Hypothetical proteins	Conserved	down
MXAN2509	hypothetical protein		Hypothetical proteins	Conserved	down
MXAN2539	hypothetical protein		Hypothetical proteins	Conserved	down
MXAN2540	hypothetical protein		Hypothetical proteins	Conserved	down
MXAN2974	hypothetical protein		Hypothetical proteins	Conserved	down
MXAN3004	hypothetical protein		Hypothetical proteins	Conserved	down
MXAN3255	hypothetical protein		Hypothetical proteins	Conserved	down
MXAN3976	hypothetical protein		Hypothetical proteins	Conserved	down
MXAN4291	hypothetical protein		Hypothetical proteins	Conserved	down
MXAN4531	hypothetical protein		Hypothetical proteins	Conserved	down
MXAN4636	hypothetical protein		Hypothetical proteins	Conserved	down
MXAN4807	hypothetical protein		Hypothetical proteins	Conserved	down
MXAN4808	hypothetical protein		Hypothetical proteins	Conserved	down
MXAN4810	hypothetical protein		Hypothetical proteins	Conserved	down
MXAN4849	hypothetical protein		Hypothetical proteins	Conserved	down
MXAN4955	hypothetical protein		Hypothetical proteins	Conserved	down
MXAN5406	hypothetical protein		Hypothetical proteins	Conserved	down
MXAN5520	hypothetical protein		Hypothetical proteins	Conserved	down
MXAN5531	hypothetical protein		Hypothetical proteins	Conserved	down
MXAN5544	hypothetical protein		Hypothetical proteins	Conserved	down
MXAN5727	hypothetical protein		Hypothetical proteins	Conserved	down
MXAN5977	hypothetical protein		Hypothetical proteins	Conserved	down
MXAN6081	hypothetical protein		Hypothetical proteins	Conserved	down
MXAN6085	hypothetical protein		Hypothetical proteins	Conserved	down
MXAN6142	hypothetical protein		Hypothetical proteins	Conserved	down
MXAN6193	hypothetical protein		Hypothetical proteins	Conserved	down
MXAN6194	hypothetical protein		Hypothetical proteins	Conserved	down
MXAN6272	hypothetical protein		Hypothetical proteins	Conserved	down
MXAN6756	hypothetical protein		Hypothetical proteins	Conserved	down
MXAN6763	hypothetical protein		Hypothetical proteins	Conserved	down
MXAN6981	hypothetical protein		Hypothetical proteins	Conserved	down
MXAN7112	hypothetical protein		Hypothetical proteins	Conserved	down
MXAN7306	hypothetical protein		Hypothetical proteins	Conserved	down
MXAN7307	hypothetical protein		Hypothetical proteins	Conserved	down
MXAN7409	hypothetical protein		Hypothetical proteins	Conserved	down
MXAN7475	hypothetical protein		Hypothetical proteins	Conserved	down
MXAN1392	hypothetical protein		Hypothetical proteins	Conserved	NI
MXAN1404	conserved hypothetical protein TIGR00661		Hypothetical proteins	Conserved	NI
MXAN1406	hypothetical protein		Hypothetical proteins	Conserved	NI
MXAN1440	hypothetical protein		Hypothetical proteins	Conserved	NI
MXAN1456	hypothetical protein		Hypothetical proteins	Conserved	NI
MXAN1465	hypothetical protein		Hypothetical proteins	Conserved	NI
MXAN2830	hypothetical protein		Hypothetical proteins	Conserved	NI
MXAN6593	hypothetical protein		Hypothetical proteins	Conserved	NI
MXAN0014	hypothetical protein		Hypothetical proteins	Conserved	not reg
MXAN0015	hypothetical protein		Hypothetical proteins	Conserved	not reg
MXAN0030	hypothetical protein		Hypothetical proteins	Conserved	not reg
MXAN0043	hypothetical protein		Hypothetical proteins	Conserved	not reg
MXAN0044	hypothetical protein		Hypothetical proteins	Conserved	not reg
MXAN0055	hypothetical protein		Hypothetical proteins	Conserved	not reg
MXAN0071	hypothetical protein		Hypothetical proteins	Conserved	not reg
MXAN0074	hypothetical protein		Hypothetical proteins	Conserved	not reg
MXAN0080	hypothetical protein		Hypothetical proteins	Conserved	not reg
MXAN0083	hypothetical protein		Hypothetical proteins	Conserved	not reg
MXAN0096	hypothetical protein		Hypothetical proteins	Conserved	not reg
MXAN0098	hypothetical protein		Hypothetical proteins	Conserved	not reg
MXAN0123	hypothetical protein		Hypothetical proteins	Conserved	not reg
MXAN0138	hypothetical protein		Hypothetical proteins	Conserved	not reg
MXAN0148	hypothetical protein		Hypothetical proteins	Conserved	not reg
MXAN0156	hypothetical protein		Hypothetical proteins	Conserved	not reg
MXAN0161	hypothetical protein		Hypothetical proteins	Conserved	not reg
MXAN0181	hypothetical protein		Hypothetical proteins	Conserved	not reg
MXAN0190	hypothetical protein		Hypothetical proteins	Conserved	not reg
MXAN0204	hypothetical protein		Hypothetical proteins	Conserved	not reg
MXAN0290	hypothetical protein		Hypothetical proteins	Conserved	not reg
MXAN0297	hypothetical protein		Hypothetical proteins	Conserved	not reg
MXAN0315	hypothetical protein		Hypothetical proteins	Conserved	not reg
MXAN0316	hypothetical protein		Hypothetical proteins	Conserved	not reg
MXAN0331	hypothetical protein		Hypothetical proteins	Conserved	not reg
MXAN0365	hypothetical protein		Hypothetical proteins	Conserved	not reg
MXAN0371	hypothetical protein		Hypothetical proteins	Conserved	not reg
MXAN0389	hypothetical protein		Hypothetical proteins	Conserved	not reg
MXAN0408	hypothetical protein		Hypothetical proteins	Conserved	not reg
MXAN0421	hypothetical protein		Hypothetical proteins	Conserved	not reg
MXAN0458	hypothetical protein	redB	Hypothetical proteins	Conserved	not reg
MXAN0520	hypothetical protein		Hypothetical proteins	Conserved	not reg
MXAN0521	hypothetical protein		Hypothetical proteins	Conserved	not reg
MXAN0546	hypothetical protein		Hypothetical proteins	Conserved	not reg
MXAN0558	hypothetical protein		Hypothetical proteins	Conserved	not reg
MXAN0564	hypothetical protein		Hypothetical proteins	Conserved	not reg
MXAN0579	hypothetical protein		Hypothetical proteins	Conserved	not reg
MXAN0583	hypothetical protein		Hypothetical proteins	Conserved	not reg
MXAN0621	hypothetical protein		Hypothetical proteins	Conserved	not reg
MXAN0651	hypothetical protein		Hypothetical proteins	Conserved	not reg
MXAN0652	hypothetical protein		Hypothetical proteins	Conserved	not reg
MXAN0664	hypothetical protein		Hypothetical proteins	Conserved	not reg
MXAN0671	hypothetical protein		Hypothetical proteins	Conserved	not reg
MXAN0699	hypothetical protein		Hypothetical proteins	Conserved	not reg
MXAN0709	hypothetical protein		Hypothetical proteins	Conserved	not reg
MXAN0729	hypothetical protein		Hypothetical proteins	Conserved	not reg
MXAN0731	hypothetical protein		Hypothetical proteins	Conserved	not reg
MXAN0734	hypothetical protein		Hypothetical proteins	Conserved	not reg
MXAN0738	hypothetical protein		Hypothetical proteins	Conserved	not reg
MXAN0773	hypothetical protein		Hypothetical proteins	Conserved	not reg
MXAN0824	hypothetical protein		Hypothetical proteins	Conserved	not reg
MXAN0863	hypothetical protein		Hypothetical proteins	Conserved	not reg
MXAN0867	hypothetical protein		Hypothetical proteins	Conserved	not reg
MXAN0901	hypothetical protein		Hypothetical proteins	Conserved	not reg
MXAN0913	hypothetical protein		Hypothetical proteins	Conserved	not reg
MXAN0926	hypothetical protein		Hypothetical proteins	Conserved	not reg
MXAN0940	hypothetical protein		Hypothetical proteins	Conserved	not reg
MXAN0950	hypothetical protein		Hypothetical proteins	Conserved	not reg
MXAN0965	hypothetical protein		Hypothetical proteins	Conserved	not reg
MXAN1021	hypothetical protein		Hypothetical proteins	Conserved	not reg
MXAN1024	hypothetical protein		Hypothetical proteins	Conserved	not reg
MXAN1105	conserved hypothetical protein TIGR00253		Hypothetical proteins	Conserved	not reg
MXAN1109	hypothetical protein		Hypothetical proteins	Conserved	not reg
MXAN1127	hypothetical protein		Hypothetical proteins	Conserved	not reg
MXAN1133	conserved hypothetical protein TIGR00046		Hypothetical proteins	Conserved	not reg
MXAN1158	hypothetical protein		Hypothetical proteins	Conserved	not reg
MXAN1170	hypothetical protein		Hypothetical proteins	Conserved	not reg
MXAN1174	conserved hypothetical protein TIGR00149		Hypothetical proteins	Conserved	not reg
MXAN1181	hypothetical protein		Hypothetical proteins	Conserved	not reg
MXAN1184	hypothetical protein		Hypothetical proteins	Conserved	not reg
MXAN1198	hypothetical protein		Hypothetical proteins	Conserved	not reg
MXAN1212	hypothetical protein		Hypothetical proteins	Conserved	not reg
MXAN1215	hypothetical protein		Hypothetical proteins	Conserved	not reg
MXAN1239	hypothetical protein		Hypothetical proteins	Conserved	not reg
MXAN1267	hypothetical protein		Hypothetical proteins	Conserved	not reg
MXAN1303	hypothetical protein		Hypothetical proteins	Conserved	not reg
MXAN1304	hypothetical protein		Hypothetical proteins	Conserved	not reg
MXAN1305	hypothetical protein		Hypothetical proteins	Conserved	not reg
MXAN1306	hypothetical protein		Hypothetical proteins	Conserved	not reg
MXAN1340	hypothetical protein		Hypothetical proteins	Conserved	not reg
MXAN1341	hypothetical protein		Hypothetical proteins	Conserved	not reg
MXAN1348	hypothetical protein		Hypothetical proteins	Conserved	not reg
MXAN1411	hypothetical protein		Hypothetical proteins	Conserved	not reg
MXAN1478	nucleotide-binding protein		Hypothetical proteins	Conserved	not reg
MXAN1505	hypothetical protein		Hypothetical proteins	Conserved	not reg
MXAN1514	hypothetical protein		Hypothetical proteins	Conserved	not reg
MXAN1531	hypothetical protein		Hypothetical proteins	Conserved	not reg
MXAN1559	hypothetical protein		Hypothetical proteins	Conserved	not reg
MXAN1595	hypothetical protein		Hypothetical proteins	Conserved	not reg
MXAN1619	hypothetical protein		Hypothetical proteins	Conserved	not reg
MXAN1628	hypothetical protein		Hypothetical proteins	Conserved	not reg
MXAN1635	hypothetical protein		Hypothetical proteins	Conserved	not reg
MXAN1643	hypothetical protein		Hypothetical proteins	Conserved	not reg
MXAN1646	hypothetical protein		Hypothetical proteins	Conserved	not reg
MXAN1648	hypothetical protein		Hypothetical proteins	Conserved	not reg
MXAN1666	hypothetical protein		Hypothetical proteins	Conserved	not reg
MXAN1681	hypothetical protein		Hypothetical proteins	Conserved	not reg
MXAN1684	hypothetical protein		Hypothetical proteins	Conserved	not reg
MXAN1685	hypothetical protein		Hypothetical proteins	Conserved	not reg
MXAN1697	hypothetical protein		Hypothetical proteins	Conserved	not reg
MXAN1712	hypothetical protein		Hypothetical proteins	Conserved	not reg
MXAN1729	hypothetical protein		Hypothetical proteins	Conserved	not reg
MXAN1747	conserved hypothetical protein TIGR00044		Hypothetical proteins	Conserved	not reg
MXAN1755	hypothetical protein		Hypothetical proteins	Conserved	not reg
MXAN1759	hypothetical protein		Hypothetical proteins	Conserved	not reg
MXAN1782	hypothetical protein		Hypothetical proteins	Conserved	not reg
MXAN1785	hypothetical protein		Hypothetical proteins	Conserved	not reg
MXAN1805	hypothetical protein		Hypothetical proteins	Conserved	not reg
MXAN1806	hypothetical protein		Hypothetical proteins	Conserved	not reg
MXAN1809	hypothetical protein		Hypothetical proteins	Conserved	not reg
MXAN1814	hypothetical protein		Hypothetical proteins	Conserved	not reg
MXAN1815	hypothetical protein		Hypothetical proteins	Conserved	not reg
MXAN1816	hypothetical protein		Hypothetical proteins	Conserved	not reg
MXAN1819	hypothetical protein		Hypothetical proteins	Conserved	not reg
MXAN1821	hypothetical protein		Hypothetical proteins	Conserved	not reg
MXAN1844	hypothetical protein		Hypothetical proteins	Conserved	not reg
MXAN1904	hypothetical protein		Hypothetical proteins	Conserved	not reg
MXAN1905	hypothetical protein		Hypothetical proteins	Conserved	not reg
MXAN1943	hypothetical protein		Hypothetical proteins	Conserved	not reg
MXAN1962	hypothetical protein		Hypothetical proteins	Conserved	not reg
MXAN1988	hypothetical protein		Hypothetical proteins	Conserved	not reg
MXAN2022	hypothetical protein		Hypothetical proteins	Conserved	not reg
MXAN2032	hypothetical protein		Hypothetical proteins	Conserved	not reg
MXAN2045	hypothetical protein		Hypothetical proteins	Conserved	not reg
MXAN2058	hypothetical protein		Hypothetical proteins	Conserved	not reg
MXAN2060	hypothetical protein		Hypothetical proteins	Conserved	not reg
MXAN2063	hypothetical protein		Hypothetical proteins	Conserved	not reg
MXAN2065	hypothetical protein		Hypothetical proteins	Conserved	not reg
MXAN2067	hypothetical protein		Hypothetical proteins	Conserved	not reg
MXAN2095	hypothetical protein		Hypothetical proteins	Conserved	not reg
MXAN2097	hypothetical protein		Hypothetical proteins	Conserved	not reg
MXAN2113	hypothetical protein		Hypothetical proteins	Conserved	not reg
MXAN2129	hypothetical protein		Hypothetical proteins	Conserved	not reg
MXAN2143	hypothetical protein		Hypothetical proteins	Conserved	not reg
MXAN2151	hypothetical protein		Hypothetical proteins	Conserved	not reg
MXAN2157	hypothetical protein		Hypothetical proteins	Conserved	not reg
MXAN2165	hypothetical protein		Hypothetical proteins	Conserved	not reg
MXAN2178	hypothetical protein		Hypothetical proteins	Conserved	not reg
MXAN2219	hypothetical protein		Hypothetical proteins	Conserved	not reg
MXAN2228	hypothetical protein		Hypothetical proteins	Conserved	not reg
MXAN2243	hypothetical protein		Hypothetical proteins	Conserved	not reg
MXAN2293	hypothetical protein		Hypothetical proteins	Conserved	not reg
MXAN2308	hypothetical protein		Hypothetical proteins	Conserved	not reg
MXAN2333	hypothetical protein		Hypothetical proteins	Conserved	not reg
MXAN2348	hypothetical protein		Hypothetical proteins	Conserved	not reg
MXAN2356	hypothetical protein		Hypothetical proteins	Conserved	not reg
MXAN2365	hypothetical protein		Hypothetical proteins	Conserved	not reg
MXAN2377	hypothetical protein		Hypothetical proteins	Conserved	not reg
MXAN2379	hypothetical protein		Hypothetical proteins	Conserved	not reg
MXAN2390	hypothetical protein		Hypothetical proteins	Conserved	not reg
MXAN2398	hypothetical protein		Hypothetical proteins	Conserved	not reg
MXAN2409	hypothetical protein		Hypothetical proteins	Conserved	not reg
MXAN2431	hypothetical protein		Hypothetical proteins	Conserved	not reg
MXAN2474	hypothetical protein		Hypothetical proteins	Conserved	not reg
MXAN2481	hypothetical protein		Hypothetical proteins	Conserved	not reg
MXAN2547	conserved hypothetical protein TIGR00149		Hypothetical proteins	Conserved	not reg
MXAN2553	hypothetical protein		Hypothetical proteins	Conserved	not reg
MXAN2587	hypothetical protein		Hypothetical proteins	Conserved	not reg
MXAN2641	conserved hypothetical protein TIGR00044		Hypothetical proteins	Conserved	not reg
MXAN2651	hypothetical protein		Hypothetical proteins	Conserved	not reg
MXAN2736	hypothetical protein		Hypothetical proteins	Conserved	not reg
MXAN2739	hypothetical protein		Hypothetical proteins	Conserved	not reg
MXAN2762	conserved hypothetical protein TIGR02757		Hypothetical proteins	Conserved	not reg
MXAN2764	hypothetical protein		Hypothetical proteins	Conserved	not reg
MXAN2784	hypothetical protein		Hypothetical proteins	Conserved	not reg
MXAN2803	hypothetical protein		Hypothetical proteins	Conserved	not reg
MXAN2845	conserved hypothetical protein TIGR00257		Hypothetical proteins	Conserved	not reg
MXAN2860	hypothetical protein		Hypothetical proteins	Conserved	not reg
MXAN2867	hypothetical protein		Hypothetical proteins	Conserved	not reg
MXAN2885	hypothetical protein		Hypothetical proteins	Conserved	not reg
MXAN2887	hypothetical protein		Hypothetical proteins	Conserved	not reg
MXAN2890	hypothetical protein		Hypothetical proteins	Conserved	not reg
MXAN2946	hypothetical protein		Hypothetical proteins	Conserved	not reg
MXAN2952	hypothetical protein		Hypothetical proteins	Conserved	not reg
MXAN2999	conserved hypothetical protein TIGR00726		Hypothetical proteins	Conserved	not reg
MXAN3009	hypothetical protein		Hypothetical proteins	Conserved	not reg
MXAN3018	hypothetical protein		Hypothetical proteins	Conserved	not reg
MXAN3025	hypothetical protein		Hypothetical proteins	Conserved	not reg
MXAN3083	hypothetical protein		Hypothetical proteins	Conserved	not reg
MXAN3096	hypothetical protein		Hypothetical proteins	Conserved	not reg
MXAN3115	hypothetical protein		Hypothetical proteins	Conserved	not reg
MXAN3119	hypothetical protein		Hypothetical proteins	Conserved	not reg
MXAN3125	hypothetical protein		Hypothetical proteins	Conserved	not reg
MXAN3157	hypothetical protein		Hypothetical proteins	Conserved	not reg
MXAN3194	hypothetical protein		Hypothetical proteins	Conserved	not reg
MXAN3198	hypothetical protein		Hypothetical proteins	Conserved	not reg
MXAN3199	hypothetical protein		Hypothetical proteins	Conserved	not reg
MXAN3211	hypothetical protein		Hypothetical proteins	Conserved	not reg
MXAN3239	hypothetical protein		Hypothetical proteins	Conserved	not reg
MXAN3275	hypothetical protein		Hypothetical proteins	Conserved	not reg
MXAN3276	hypothetical protein		Hypothetical proteins	Conserved	not reg
MXAN3282	hypothetical protein		Hypothetical proteins	Conserved	not reg
MXAN3284	hypothetical protein		Hypothetical proteins	Conserved	not reg
MXAN3336	hypothetical protein		Hypothetical proteins	Conserved	not reg
MXAN3350	hypothetical protein		Hypothetical proteins	Conserved	not reg
MXAN3360	hypothetical protein		Hypothetical proteins	Conserved	not reg
MXAN3400	hypothetical protein		Hypothetical proteins	Conserved	not reg
MXAN3401	hypothetical protein		Hypothetical proteins	Conserved	not reg
MXAN3423	hypothetical protein		Hypothetical proteins	Conserved	not reg
MXAN3455	hypothetical protein		Hypothetical proteins	Conserved	not reg
MXAN3475	hypothetical protein		Hypothetical proteins	Conserved	not reg
MXAN3489	hypothetical protein		Hypothetical proteins	Conserved	not reg
MXAN3505	hypothetical protein		Hypothetical proteins	Conserved	not reg
MXAN3515	hypothetical protein		Hypothetical proteins	Conserved	not reg
MXAN3551	conserved hypothetical protein TIGR00252		Hypothetical proteins	Conserved	not reg
MXAN3571	hypothetical protein		Hypothetical proteins	Conserved	not reg
MXAN3572	hypothetical protein		Hypothetical proteins	Conserved	not reg
MXAN3602	hypothetical protein		Hypothetical proteins	Conserved	not reg
MXAN3603	hypothetical protein		Hypothetical proteins	Conserved	not reg
MXAN3604	hypothetical protein		Hypothetical proteins	Conserved	not reg
MXAN3624	hypothetical protein		Hypothetical proteins	Conserved	not reg
MXAN3625	hypothetical protein		Hypothetical proteins	Conserved	not reg
MXAN3626	hypothetical protein		Hypothetical proteins	Conserved	not reg
MXAN3658	hypothetical protein		Hypothetical proteins	Conserved	not reg
MXAN3660	hypothetical protein		Hypothetical proteins	Conserved	not reg
MXAN3662	hypothetical protein		Hypothetical proteins	Conserved	not reg
MXAN3666	hypothetical protein		Hypothetical proteins	Conserved	not reg
MXAN3679	hypothetical protein		Hypothetical proteins	Conserved	not reg
MXAN3708	hypothetical protein		Hypothetical proteins	Conserved	not reg
MXAN3721	hypothetical protein		Hypothetical proteins	Conserved	not reg
MXAN3727	hypothetical protein		Hypothetical proteins	Conserved	not reg
MXAN3747	hypothetical protein		Hypothetical proteins	Conserved	not reg
MXAN3752	hypothetical protein		Hypothetical proteins	Conserved	not reg
MXAN3770	hypothetical protein		Hypothetical proteins	Conserved	not reg
MXAN3813	hypothetical protein		Hypothetical proteins	Conserved	not reg
MXAN3820	hypothetical protein		Hypothetical proteins	Conserved	not reg
MXAN3826	hypothetical protein		Hypothetical proteins	Conserved	not reg
MXAN3872	hypothetical protein		Hypothetical proteins	Conserved	not reg
MXAN3873	hypothetical protein		Hypothetical proteins	Conserved	not reg
MXAN3887	hypothetical protein		Hypothetical proteins	Conserved	not reg
MXAN3947	hypothetical protein		Hypothetical proteins	Conserved	not reg
MXAN3981	hypothetical protein		Hypothetical proteins	Conserved	not reg
MXAN3990	hypothetical protein		Hypothetical proteins	Conserved	not reg
MXAN4012	hypothetical protein		Hypothetical proteins	Conserved	not reg
MXAN4027	hypothetical protein		Hypothetical proteins	Conserved	not reg
MXAN4031	hypothetical protein		Hypothetical proteins	Conserved	not reg
MXAN4032	hypothetical protein		Hypothetical proteins	Conserved	not reg
MXAN4063	conserved hypothetical protein TIGR00268		Hypothetical proteins	Conserved	not reg
MXAN4065	hypothetical protein		Hypothetical proteins	Conserved	not reg
MXAN4066	hypothetical protein		Hypothetical proteins	Conserved	not reg
MXAN4068	conserved hypothetical protein, UPF0033 family		Hypothetical proteins	Conserved	not reg
MXAN4080	hypothetical protein		Hypothetical proteins	Conserved	not reg
MXAN4169	hypothetical protein		Hypothetical proteins	Conserved	not reg
MXAN4182	hypothetical protein		Hypothetical proteins	Conserved	not reg
MXAN4187	hypothetical protein		Hypothetical proteins	Conserved	not reg
MXAN4258	hypothetical protein		Hypothetical proteins	Conserved	not reg
MXAN4269	hypothetical protein		Hypothetical proteins	Conserved	not reg
MXAN4284	hypothetical protein		Hypothetical proteins	Conserved	not reg
MXAN4315	hypothetical protein		Hypothetical proteins	Conserved	not reg
MXAN4320	hypothetical protein		Hypothetical proteins	Conserved	not reg
MXAN4369	hypothetical protein		Hypothetical proteins	Conserved	not reg
MXAN4378	hypothetical protein		Hypothetical proteins	Conserved	not reg
MXAN4384	hypothetical protein		Hypothetical proteins	Conserved	not reg
MXAN4391	hypothetical protein		Hypothetical proteins	Conserved	not reg
MXAN4428	hypothetical protein		Hypothetical proteins	Conserved	not reg
MXAN4435	hypothetical protein		Hypothetical proteins	Conserved	not reg
MXAN4464	hypothetical protein		Hypothetical proteins	Conserved	not reg
MXAN4495	hypothetical protein		Hypothetical proteins	Conserved	not reg
MXAN4497	hypothetical protein		Hypothetical proteins	Conserved	not reg
MXAN4498	hypothetical protein		Hypothetical proteins	Conserved	not reg
MXAN4501	hypothetical protein		Hypothetical proteins	Conserved	not reg
MXAN4504	hypothetical protein		Hypothetical proteins	Conserved	not reg
MXAN4513	hypothetical protein		Hypothetical proteins	Conserved	not reg
MXAN4554	hypothetical protein		Hypothetical proteins	Conserved	not reg
MXAN4556	hypothetical protein		Hypothetical proteins	Conserved	not reg
MXAN4575	hypothetical protein		Hypothetical proteins	Conserved	not reg
MXAN4582	hypothetical protein		Hypothetical proteins	Conserved	not reg
MXAN4584	hypothetical protein		Hypothetical proteins	Conserved	not reg
MXAN4587	hypothetical protein		Hypothetical proteins	Conserved	not reg
MXAN4635	hypothetical protein		Hypothetical proteins	Conserved	not reg
MXAN4637	hypothetical protein		Hypothetical proteins	Conserved	not reg
MXAN4674	hypothetical protein		Hypothetical proteins	Conserved	not reg
MXAN4679	hypothetical protein		Hypothetical proteins	Conserved	not reg
MXAN4682	hypothetical protein		Hypothetical proteins	Conserved	not reg
MXAN4683	conserved hypothetical protein TIGR00147		Hypothetical proteins	Conserved	not reg
MXAN4706	hypothetical protein		Hypothetical proteins	Conserved	not reg
MXAN4708	hypothetical protein		Hypothetical proteins	Conserved	not reg
MXAN4723	hypothetical protein		Hypothetical proteins	Conserved	not reg
MXAN4774	hypothetical protein		Hypothetical proteins	Conserved	not reg
MXAN4781	hypothetical protein		Hypothetical proteins	Conserved	not reg
MXAN4801	hypothetical protein		Hypothetical proteins	Conserved	not reg
MXAN4802	hypothetical protein		Hypothetical proteins	Conserved	not reg
MXAN4803	hypothetical protein		Hypothetical proteins	Conserved	not reg
MXAN4804	hypothetical protein		Hypothetical proteins	Conserved	not reg
MXAN4805	hypothetical protein		Hypothetical proteins	Conserved	not reg
MXAN4811	hypothetical protein		Hypothetical proteins	Conserved	not reg
MXAN4812	hypothetical protein		Hypothetical proteins	Conserved	not reg
MXAN4815	hypothetical protein		Hypothetical proteins	Conserved	not reg
MXAN4880	hypothetical protein		Hypothetical proteins	Conserved	not reg
MXAN4883	hypothetical protein		Hypothetical proteins	Conserved	not reg
MXAN4910	hypothetical protein		Hypothetical proteins	Conserved	not reg
MXAN4928	hypothetical protein		Hypothetical proteins	Conserved	not reg
MXAN4942	hypothetical protein		Hypothetical proteins	Conserved	not reg
MXAN4943	hypothetical protein		Hypothetical proteins	Conserved	not reg
MXAN4947	hypothetical protein		Hypothetical proteins	Conserved	not reg
MXAN4954	hypothetical protein		Hypothetical proteins	Conserved	not reg
MXAN4970	hypothetical protein		Hypothetical proteins	Conserved	not reg
MXAN4974	hypothetical protein		Hypothetical proteins	Conserved	not reg
MXAN4982	hypothetical protein		Hypothetical proteins	Conserved	not reg
MXAN4998	hypothetical protein		Hypothetical proteins	Conserved	not reg
MXAN5016	hypothetical protein		Hypothetical proteins	Conserved	not reg
MXAN5022	hypothetical protein		Hypothetical proteins	Conserved	not reg
MXAN5039	hypothetical protein		Hypothetical proteins	Conserved	not reg
MXAN5055	hypothetical protein		Hypothetical proteins	Conserved	not reg
MXAN5063	hypothetical protein		Hypothetical proteins	Conserved	not reg
MXAN5064	hypothetical protein		Hypothetical proteins	Conserved	not reg
MXAN5093	hypothetical protein		Hypothetical proteins	Conserved	not reg
MXAN5095	hypothetical protein		Hypothetical proteins	Conserved	not reg
MXAN5109	hypothetical protein		Hypothetical proteins	Conserved	not reg
MXAN5117	hypothetical protein		Hypothetical proteins	Conserved	not reg
MXAN5130	hypothetical protein		Hypothetical proteins	Conserved	not reg
MXAN5157	hypothetical protein		Hypothetical proteins	Conserved	not reg
MXAN5161	hypothetical protein		Hypothetical proteins	Conserved	not reg
MXAN5214	hypothetical protein		Hypothetical proteins	Conserved	not reg
MXAN5238	hypothetical protein		Hypothetical proteins	Conserved	not reg
MXAN5245	hypothetical protein		Hypothetical proteins	Conserved	not reg
MXAN5250	hypothetical protein		Hypothetical proteins	Conserved	not reg
MXAN5252	hypothetical protein		Hypothetical proteins	Conserved	not reg
MXAN5274	hypothetical protein		Hypothetical proteins	Conserved	not reg
MXAN5277	hypothetical protein		Hypothetical proteins	Conserved	not reg
MXAN5307	hypothetical protein		Hypothetical proteins	Conserved	not reg
MXAN5330	hypothetical protein		Hypothetical proteins	Conserved	not reg
MXAN5362	hypothetical protein		Hypothetical proteins	Conserved	not reg
MXAN5386	hypothetical protein		Hypothetical proteins	Conserved	not reg
MXAN5389	hypothetical protein		Hypothetical proteins	Conserved	not reg
MXAN5403	hypothetical protein		Hypothetical proteins	Conserved	not reg
MXAN5404	hypothetical protein		Hypothetical proteins	Conserved	not reg
MXAN5412	hypothetical protein		Hypothetical proteins	Conserved	not reg
MXAN5426	conserved hypothetical protein, UPF0027 family		Hypothetical proteins	Conserved	not reg
MXAN5427	hypothetical protein		Hypothetical proteins	Conserved	not reg
MXAN5446	hypothetical protein		Hypothetical proteins	Conserved	not reg
MXAN5464	hypothetical protein		Hypothetical proteins	Conserved	not reg
MXAN5485	hypothetical protein		Hypothetical proteins	Conserved	not reg
MXAN5515	hypothetical protein		Hypothetical proteins	Conserved	not reg
MXAN5548	hypothetical protein		Hypothetical proteins	Conserved	not reg
MXAN5568	hypothetical protein		Hypothetical proteins	Conserved	not reg
MXAN5574	hypothetical protein		Hypothetical proteins	Conserved	not reg
MXAN5575	hypothetical protein		Hypothetical proteins	Conserved	not reg
MXAN5582	hypothetical protein		Hypothetical proteins	Conserved	not reg
MXAN5623	hypothetical protein		Hypothetical proteins	Conserved	not reg
MXAN5624	hypothetical protein		Hypothetical proteins	Conserved	not reg
MXAN5639	hypothetical protein		Hypothetical proteins	Conserved	not reg
MXAN5664	hypothetical protein		Hypothetical proteins	Conserved	not reg
MXAN5665	hypothetical protein		Hypothetical proteins	Conserved	not reg
MXAN5678	hypothetical protein		Hypothetical proteins	Conserved	not reg
MXAN5702	hypothetical protein		Hypothetical proteins	Conserved	not reg
MXAN5722	hypothetical protein		Hypothetical proteins	Conserved	not reg
MXAN5726	hypothetical protein		Hypothetical proteins	Conserved	not reg
MXAN5764	hypothetical protein		Hypothetical proteins	Conserved	not reg
MXAN5770	hypothetical protein		Hypothetical proteins	Conserved	not reg
MXAN5794	hypothetical protein		Hypothetical proteins	Conserved	not reg
MXAN5823	conserved hypothetical protein TIGR00250		Hypothetical proteins	Conserved	not reg
MXAN5835	hypothetical protein		Hypothetical proteins	Conserved	not reg
MXAN5863	hypothetical protein		Hypothetical proteins	Conserved	not reg
MXAN5890	hypothetical protein		Hypothetical proteins	Conserved	not reg
MXAN5915	hypothetical protein		Hypothetical proteins	Conserved	not reg
MXAN5918	hypothetical protein		Hypothetical proteins	Conserved	not reg
MXAN5938	hypothetical protein		Hypothetical proteins	Conserved	not reg
MXAN5965	hypothetical protein		Hypothetical proteins	Conserved	not reg
MXAN5969	hypothetical protein		Hypothetical proteins	Conserved	not reg
MXAN5980	hypothetical protein		Hypothetical proteins	Conserved	not reg
MXAN5993	hypothetical protein		Hypothetical proteins	Conserved	not reg
MXAN6001	hypothetical protein		Hypothetical proteins	Conserved	not reg
MXAN6004	hypothetical protein		Hypothetical proteins	Conserved	not reg
MXAN6020	hypothetical protein		Hypothetical proteins	Conserved	not reg
MXAN6024	hypothetical protein		Hypothetical proteins	Conserved	not reg
MXAN6030	hypothetical protein	cheW5	Hypothetical proteins	Conserved	not reg
MXAN6059	hypothetical protein		Hypothetical proteins	Conserved	not reg
MXAN6096	hypothetical protein		Hypothetical proteins	Conserved	not reg
MXAN6102	hypothetical protein		Hypothetical proteins	Conserved	not reg
MXAN6110	hypothetical protein		Hypothetical proteins	Conserved	not reg
MXAN6120	hypothetical protein		Hypothetical proteins	Conserved	not reg
MXAN6130	hypothetical protein		Hypothetical proteins	Conserved	not reg
MXAN6158	hypothetical protein		Hypothetical proteins	Conserved	not reg
MXAN6163	hypothetical protein		Hypothetical proteins	Conserved	not reg
MXAN6164	hypothetical protein		Hypothetical proteins	Conserved	not reg
MXAN6192	hypothetical protein		Hypothetical proteins	Conserved	not reg
MXAN6201	hypothetical protein		Hypothetical proteins	Conserved	not reg
MXAN6210	hypothetical protein		Hypothetical proteins	Conserved	not reg
MXAN6213	hypothetical protein		Hypothetical proteins	Conserved	not reg
MXAN6217	hypothetical protein		Hypothetical proteins	Conserved	not reg
MXAN6229	hypothetical protein		Hypothetical proteins	Conserved	not reg
MXAN6230	hypothetical protein		Hypothetical proteins	Conserved	not reg
MXAN6243	hypothetical protein		Hypothetical proteins	Conserved	not reg
MXAN6257	hypothetical protein		Hypothetical proteins	Conserved	not reg
MXAN6262	hypothetical protein		Hypothetical proteins	Conserved	not reg
MXAN6263	hypothetical protein		Hypothetical proteins	Conserved	not reg
MXAN6276	hypothetical protein		Hypothetical proteins	Conserved	not reg
MXAN6290	hypothetical protein		Hypothetical proteins	Conserved	not reg
MXAN6302	hypothetical protein		Hypothetical proteins	Conserved	not reg
MXAN6309	hypothetical protein		Hypothetical proteins	Conserved	not reg
MXAN6344	hypothetical protein		Hypothetical proteins	Conserved	not reg
MXAN6363	hypothetical protein		Hypothetical proteins	Conserved	not reg
MXAN6387	hypothetical protein		Hypothetical proteins	Conserved	not reg
MXAN6404	hypothetical protein		Hypothetical proteins	Conserved	not reg
MXAN6410	hypothetical protein		Hypothetical proteins	Conserved	not reg
MXAN6453	hypothetical protein		Hypothetical proteins	Conserved	not reg
MXAN6470	hypothetical protein		Hypothetical proteins	Conserved	not reg
MXAN6473	hypothetical protein		Hypothetical proteins	Conserved	not reg
MXAN6504	hypothetical protein		Hypothetical proteins	Conserved	not reg
MXAN6512	hypothetical protein		Hypothetical proteins	Conserved	not reg
MXAN6515	hypothetical protein		Hypothetical proteins	Conserved	not reg
MXAN6518	hypothetical protein		Hypothetical proteins	Conserved	not reg
MXAN6525	hypothetical protein		Hypothetical proteins	Conserved	not reg
MXAN6540	hypothetical protein		Hypothetical proteins	Conserved	not reg
MXAN6541	hypothetical protein		Hypothetical proteins	Conserved	not reg
MXAN6564	hypothetical protein		Hypothetical proteins	Conserved	not reg
MXAN6585	hypothetical protein		Hypothetical proteins	Conserved	not reg
MXAN6591	hypothetical protein		Hypothetical proteins	Conserved	not reg
MXAN6597	hypothetical protein		Hypothetical proteins	Conserved	not reg
MXAN6611	hypothetical protein		Hypothetical proteins	Conserved	not reg
MXAN6612	hypothetical protein		Hypothetical proteins	Conserved	not reg
MXAN6614	hypothetical protein		Hypothetical proteins	Conserved	not reg
MXAN6615	hypothetical protein		Hypothetical proteins	Conserved	not reg
MXAN6616	hypothetical protein		Hypothetical proteins	Conserved	not reg
MXAN6619	hypothetical protein		Hypothetical proteins	Conserved	not reg
MXAN6634	hypothetical protein		Hypothetical proteins	Conserved	not reg
MXAN6638	hypothetical protein		Hypothetical proteins	Conserved	not reg
MXAN6654	hypothetical protein		Hypothetical proteins	Conserved	not reg
MXAN6680	hypothetical protein		Hypothetical proteins	Conserved	not reg
MXAN6689	hypothetical protein		Hypothetical proteins	Conserved	not reg
MXAN6698	hypothetical protein		Hypothetical proteins	Conserved	not reg
MXAN6701	hypothetical protein		Hypothetical proteins	Conserved	not reg
MXAN6711	hypothetical protein		Hypothetical proteins	Conserved	not reg
MXAN6729	hypothetical protein		Hypothetical proteins	Conserved	not reg
MXAN6744	hypothetical protein		Hypothetical proteins	Conserved	not reg
MXAN6767	hypothetical protein		Hypothetical proteins	Conserved	not reg
MXAN6778	hypothetical protein		Hypothetical proteins	Conserved	not reg
MXAN6793	hypothetical protein		Hypothetical proteins	Conserved	not reg
MXAN6795	hypothetical protein		Hypothetical proteins	Conserved	not reg
MXAN6798	hypothetical protein		Hypothetical proteins	Conserved	not reg
MXAN6808	hypothetical protein		Hypothetical proteins	Conserved	not reg
MXAN6810	hypothetical protein		Hypothetical proteins	Conserved	not reg
MXAN6812	hypothetical protein		Hypothetical proteins	Conserved	not reg
MXAN6813	hypothetical protein		Hypothetical proteins	Conserved	not reg
MXAN6823	hypothetical protein		Hypothetical proteins	Conserved	not reg
MXAN6825	hypothetical protein		Hypothetical proteins	Conserved	not reg
MXAN6832	hypothetical protein		Hypothetical proteins	Conserved	not reg
MXAN6836	hypothetical protein		Hypothetical proteins	Conserved	not reg
MXAN6853	hypothetical protein		Hypothetical proteins	Conserved	not reg
MXAN6854	hypothetical protein		Hypothetical proteins	Conserved	not reg
MXAN6858	hypothetical protein		Hypothetical proteins	Conserved	not reg
MXAN6881	hypothetical protein		Hypothetical proteins	Conserved	not reg
MXAN6892	hypothetical protein		Hypothetical proteins	Conserved	not reg
MXAN6900	hypothetical protein		Hypothetical proteins	Conserved	not reg
MXAN6907	hypothetical protein		Hypothetical proteins	Conserved	not reg
MXAN6910	hypothetical protein		Hypothetical proteins	Conserved	not reg
MXAN6933	hypothetical protein		Hypothetical proteins	Conserved	not reg
MXAN6935	hypothetical protein		Hypothetical proteins	Conserved	not reg
MXAN6982	hypothetical protein		Hypothetical proteins	Conserved	not reg
MXAN7009	hypothetical protein		Hypothetical proteins	Conserved	not reg
MXAN7011	hypothetical protein		Hypothetical proteins	Conserved	not reg
MXAN7013	hypothetical protein		Hypothetical proteins	Conserved	not reg
MXAN7048	hypothetical protein		Hypothetical proteins	Conserved	not reg
MXAN7049	hypothetical protein		Hypothetical proteins	Conserved	not reg
MXAN7051	hypothetical protein		Hypothetical proteins	Conserved	not reg
MXAN7063	hypothetical protein		Hypothetical proteins	Conserved	not reg
MXAN7064	hypothetical protein		Hypothetical proteins	Conserved	not reg
MXAN7068	hypothetical protein		Hypothetical proteins	Conserved	not reg
MXAN7070	hypothetical protein		Hypothetical proteins	Conserved	not reg
MXAN7080	hypothetical protein		Hypothetical proteins	Conserved	not reg
MXAN7087	hypothetical protein		Hypothetical proteins	Conserved	not reg
MXAN7092	hypothetical protein		Hypothetical proteins	Conserved	not reg
MXAN7095	hypothetical protein		Hypothetical proteins	Conserved	not reg
MXAN7111	hypothetical protein		Hypothetical proteins	Conserved	not reg
MXAN7117	hypothetical protein		Hypothetical proteins	Conserved	not reg
MXAN7121	hypothetical protein		Hypothetical proteins	Conserved	not reg
MXAN7125	hypothetical protein		Hypothetical proteins	Conserved	not reg
MXAN7126	hypothetical protein		Hypothetical proteins	Conserved	not reg
MXAN7133	hypothetical protein		Hypothetical proteins	Conserved	not reg
MXAN7137	hypothetical protein		Hypothetical proteins	Conserved	not reg
MXAN7153	hypothetical protein		Hypothetical proteins	Conserved	not reg
MXAN7154	hypothetical protein		Hypothetical proteins	Conserved	not reg
MXAN7182	hypothetical protein		Hypothetical proteins	Conserved	not reg
MXAN7183	hypothetical protein		Hypothetical proteins	Conserved	not reg
MXAN7185	hypothetical protein		Hypothetical proteins	Conserved	not reg
MXAN7189	hypothetical protein		Hypothetical proteins	Conserved	not reg
MXAN7198	hypothetical protein		Hypothetical proteins	Conserved	not reg
MXAN7231	hypothetical protein		Hypothetical proteins	Conserved	not reg
MXAN7243	hypothetical protein		Hypothetical proteins	Conserved	not reg
MXAN7250	hypothetical protein		Hypothetical proteins	Conserved	not reg
MXAN7265	CRISPR-associated protein, Cas6-related		Hypothetical proteins	Conserved	not reg
MXAN7276	CRISPR-associated protein, Cas6-related		Hypothetical proteins	Conserved	not reg
MXAN7284	hypothetical protein		Hypothetical proteins	Conserved	not reg
MXAN7288	hypothetical protein		Hypothetical proteins	Conserved	not reg
MXAN7291	hypothetical protein		Hypothetical proteins	Conserved	not reg
MXAN7292	hypothetical protein		Hypothetical proteins	Conserved	not reg
MXAN7300	hypothetical protein		Hypothetical proteins	Conserved	not reg
MXAN7348	hypothetical protein		Hypothetical proteins	Conserved	not reg
MXAN7357	hypothetical protein		Hypothetical proteins	Conserved	not reg
MXAN7361	hypothetical protein		Hypothetical proteins	Conserved	not reg
MXAN7372	hypothetical protein		Hypothetical proteins	Conserved	not reg
MXAN7373	hypothetical protein		Hypothetical proteins	Conserved	not reg
MXAN7375	hypothetical protein		Hypothetical proteins	Conserved	not reg
MXAN7378	hypothetical protein		Hypothetical proteins	Conserved	not reg
MXAN7379	hypothetical protein		Hypothetical proteins	Conserved	not reg
MXAN7423	hypothetical protein		Hypothetical proteins	Conserved	not reg
MXAN7456	hypothetical protein		Hypothetical proteins	Conserved	not reg
MXAN7473	hypothetical protein		Hypothetical proteins	Conserved	not reg
MXAN7487	hypothetical protein		Hypothetical proteins	Conserved	not reg
MXAN7502	hypothetical protein		Hypothetical proteins	Conserved	not reg
MXAN7505	hypothetical protein		Hypothetical proteins	Conserved	not reg
MXAN7510	conserved hypothetical protein TIGR00278		Hypothetical proteins	Conserved	not reg
MXAN0139	hypothetical protein		Hypothetical proteins	Conserved	NR
MXAN0162	hypothetical protein		Hypothetical proteins	Conserved	NR
MXAN0239	hypothetical protein		Hypothetical proteins	Conserved	NR
MXAN0244	hypothetical protein		Hypothetical proteins	Conserved	NR
MXAN0270	hypothetical protein		Hypothetical proteins	Conserved	NR
MXAN0280	hypothetical protein		Hypothetical proteins	Conserved	NR
MXAN0282	hypothetical protein		Hypothetical proteins	Conserved	NR
MXAN0284	hypothetical protein		Hypothetical proteins	Conserved	NR
MXAN0519	hypothetical protein		Hypothetical proteins	Conserved	NR
MXAN0599	hypothetical protein		Hypothetical proteins	Conserved	NR
MXAN0675	hypothetical protein		Hypothetical proteins	Conserved	NR
MXAN0794	hypothetical protein		Hypothetical proteins	Conserved	NR
MXAN0803	hypothetical protein		Hypothetical proteins	Conserved	NR
MXAN0854	hypothetical protein		Hypothetical proteins	Conserved	NR
MXAN0860	hypothetical protein		Hypothetical proteins	Conserved	NR
MXAN0870	hypothetical protein		Hypothetical proteins	Conserved	NR
MXAN0885	hypothetical protein		Hypothetical proteins	Conserved	NR
MXAN0980	hypothetical protein		Hypothetical proteins	Conserved	NR
MXAN1114	hypothetical protein		Hypothetical proteins	Conserved	NR
MXAN1182	hypothetical protein		Hypothetical proteins	Conserved	NR
MXAN1360	hypothetical protein		Hypothetical proteins	Conserved	NR
MXAN1521	hypothetical protein		Hypothetical proteins	Conserved	NR
MXAN1536	ApaG		Hypothetical proteins	Conserved	NR
MXAN1703	hypothetical protein		Hypothetical proteins	Conserved	NR
MXAN1820	hypothetical protein		Hypothetical proteins	Conserved	NR
MXAN1831	hypothetical protein		Hypothetical proteins	Conserved	NR
MXAN1974	hypothetical protein		Hypothetical proteins	Conserved	NR
MXAN2027	conserved hypothetical protein TIGR00046		Hypothetical proteins	Conserved	NR
MXAN2069	hypothetical protein		Hypothetical proteins	Conserved	NR
MXAN2099	hypothetical protein		Hypothetical proteins	Conserved	NR
MXAN2164	hypothetical protein		Hypothetical proteins	Conserved	NR
MXAN2189	hypothetical protein		Hypothetical proteins	Conserved	NR
MXAN2248	hypothetical protein		Hypothetical proteins	Conserved	NR
MXAN2297	hypothetical protein		Hypothetical proteins	Conserved	NR
MXAN2324	hypothetical protein		Hypothetical proteins	Conserved	NR
MXAN2361	hypothetical protein		Hypothetical proteins	Conserved	NR
MXAN2489	hypothetical protein		Hypothetical proteins	Conserved	NR
MXAN2529	hypothetical protein		Hypothetical proteins	Conserved	NR
MXAN2597	hypothetical protein		Hypothetical proteins	Conserved	NR
MXAN2622	hypothetical protein		Hypothetical proteins	Conserved	NR
MXAN2634	hypothetical protein		Hypothetical proteins	Conserved	NR
MXAN2699	hypothetical protein		Hypothetical proteins	Conserved	NR
MXAN2986	hypothetical protein		Hypothetical proteins	Conserved	NR
MXAN3020	hypothetical protein		Hypothetical proteins	Conserved	NR
MXAN3207	hypothetical protein		Hypothetical proteins	Conserved	NR
MXAN3230	hypothetical protein		Hypothetical proteins	Conserved	NR
MXAN3241	hypothetical protein		Hypothetical proteins	Conserved	NR
MXAN3396	hypothetical protein		Hypothetical proteins	Conserved	NR
MXAN3421	hypothetical protein		Hypothetical proteins	Conserved	NR
MXAN3433	hypothetical protein		Hypothetical proteins	Conserved	NR
MXAN3774	hypothetical protein		Hypothetical proteins	Conserved	NR
MXAN3975	hypothetical protein		Hypothetical proteins	Conserved	NR
MXAN4004	hypothetical protein		Hypothetical proteins	Conserved	NR
MXAN4007	hypothetical protein		Hypothetical proteins	Conserved	NR
MXAN4179	hypothetical protein		Hypothetical proteins	Conserved	NR
MXAN4234	hypothetical protein		Hypothetical proteins	Conserved	NR
MXAN4348	conserved hypothetical protein TIGR00150		Hypothetical proteins	Conserved	NR
MXAN4492	hypothetical protein		Hypothetical proteins	Conserved	NR
MXAN4607	hypothetical protein		Hypothetical proteins	Conserved	NR
MXAN4631	conserved hypothetical protein TIGR00730		Hypothetical proteins	Conserved	NR
MXAN4809	hypothetical protein		Hypothetical proteins	Conserved	NR
MXAN5065	hypothetical protein		Hypothetical proteins	Conserved	NR
MXAN5257	hypothetical protein		Hypothetical proteins	Conserved	NR
MXAN5284	hypothetical protein		Hypothetical proteins	Conserved	NR
MXAN5321	hypothetical protein		Hypothetical proteins	Conserved	NR
MXAN5336	hypothetical protein		Hypothetical proteins	Conserved	NR
MXAN5346	hypothetical protein		Hypothetical proteins	Conserved	NR
MXAN5490	hypothetical protein		Hypothetical proteins	Conserved	NR
MXAN6708	hypothetical protein		Hypothetical proteins	Conserved	NR
MXAN7062	hypothetical protein		Hypothetical proteins	Conserved	NR
MXAN0052	hypothetical protein		Hypothetical proteins	Conserved	up1
MXAN0062	hypothetical protein		Hypothetical proteins	Conserved	up1
MXAN0419	hypothetical protein		Hypothetical proteins	Conserved	up1
MXAN0529	hypothetical protein		Hypothetical proteins	Conserved	up1
MXAN1238	hypothetical protein		Hypothetical proteins	Conserved	up1
MXAN2319	hypothetical protein		Hypothetical proteins	Conserved	up1
MXAN2320	hypothetical protein		Hypothetical proteins	Conserved	up1
MXAN2374	hypothetical protein		Hypothetical proteins	Conserved	up1
MXAN2639	hypothetical protein		Hypothetical proteins	Conserved	up1
MXAN2688	hypothetical protein		Hypothetical proteins	Conserved	up1
MXAN2706	hypothetical protein		Hypothetical proteins	Conserved	up1
MXAN2753	hypothetical protein		Hypothetical proteins	Conserved	up1
MXAN2971	hypothetical protein		Hypothetical proteins	Conserved	up1
MXAN2977	conserved hypothetical protein TIGR00282		Hypothetical proteins	Conserved	up1
MXAN3212	hypothetical protein		Hypothetical proteins	Conserved	up1
MXAN3231	hypothetical protein		Hypothetical proteins	Conserved	up1
MXAN3233	hypothetical protein		Hypothetical proteins	Conserved	up1
MXAN3459	hypothetical protein		Hypothetical proteins	Conserved	up1
MXAN3583	hypothetical protein		Hypothetical proteins	Conserved	up1
MXAN3697	hypothetical protein		Hypothetical proteins	Conserved	up1
MXAN5221	hypothetical protein		Hypothetical proteins	Conserved	up1
MXAN5244	hypothetical protein		Hypothetical proteins	Conserved	up1
MXAN5827	hypothetical protein		Hypothetical proteins	Conserved	up1
MXAN5898	hypothetical protein		Hypothetical proteins	Conserved	up1
MXAN5954	hypothetical protein		Hypothetical proteins	Conserved	up1
MXAN6465	hypothetical protein		Hypothetical proteins	Conserved	up1
MXAN6723	hypothetical protein		Hypothetical proteins	Conserved	up1
MXAN6724	putative lipid kinase		Hypothetical proteins	Conserved	up1
MXAN6782	conserved hypothetical protein, selenocysteine-containing		Hypothetical proteins	Conserved	up1
MXAN6993	hypothetical protein		Hypothetical proteins	Conserved	up1
MXAN7035	hypothetical protein		Hypothetical proteins	Conserved	up1
MXAN7149	hypothetical protein		Hypothetical proteins	Conserved	up1
MXAN7301	hypothetical protein		Hypothetical proteins	Conserved	up1
MXAN7336	hypothetical protein		Hypothetical proteins	Conserved	up1
MXAN7424	hypothetical protein		Hypothetical proteins	Conserved	up1
MXAN7471	hypothetical protein		Hypothetical proteins	Conserved	up1
MXAN0064	conserved hypothetical protein, UPF0027 family		Hypothetical proteins	Conserved	up2
MXAN0293	hypothetical protein		Hypothetical proteins	Conserved	up2
MXAN0640	hypothetical protein		Hypothetical proteins	Conserved	up2
MXAN0674	hypothetical protein		Hypothetical proteins	Conserved	up2
MXAN0689	hypothetical protein		Hypothetical proteins	Conserved	up2
MXAN0807	hypothetical protein		Hypothetical proteins	Conserved	up2
MXAN0879	hypothetical protein		Hypothetical proteins	Conserved	up2
MXAN0939	hypothetical protein		Hypothetical proteins	Conserved	up2
MXAN1007	hypothetical protein		Hypothetical proteins	Conserved	up2
MXAN1053	hypothetical protein		Hypothetical proteins	Conserved	up2
MXAN1091	hypothetical protein		Hypothetical proteins	Conserved	up2
MXAN1146	hypothetical protein		Hypothetical proteins	Conserved	up2
MXAN1179	hypothetical protein		Hypothetical proteins	Conserved	up2
MXAN1247	hypothetical protein		Hypothetical proteins	Conserved	up2
MXAN1344	hypothetical protein		Hypothetical proteins	Conserved	up2
MXAN1546	hypothetical protein		Hypothetical proteins	Conserved	up2
MXAN2417	hypothetical protein		Hypothetical proteins	Conserved	up2
MXAN2421	hypothetical protein		Hypothetical proteins	Conserved	up2
MXAN2517	hypothetical protein		Hypothetical proteins	Conserved	up2
MXAN2809	hypothetical protein		Hypothetical proteins	Conserved	up2
MXAN2868	hypothetical protein		Hypothetical proteins	Conserved	up2
MXAN2944	hypothetical protein		Hypothetical proteins	Conserved	up2
MXAN3079	hypothetical protein		Hypothetical proteins	Conserved	up2
MXAN3223	hypothetical protein		Hypothetical proteins	Conserved	up2
MXAN3286	hypothetical protein		Hypothetical proteins	Conserved	up2
MXAN3293	hypothetical protein		Hypothetical proteins	Conserved	up2
MXAN3685	hypothetical protein		Hypothetical proteins	Conserved	up2
MXAN3771	hypothetical protein		Hypothetical proteins	Conserved	up2
MXAN4578	hypothetical protein		Hypothetical proteins	Conserved	up2
MXAN5309	hypothetical protein		Hypothetical proteins	Conserved	up2
MXAN5424	hypothetical protein		Hypothetical proteins	Conserved	up2
MXAN5524	hypothetical protein		Hypothetical proteins	Conserved	up2
MXAN5555	hypothetical protein		Hypothetical proteins	Conserved	up2
MXAN5845	hypothetical protein		Hypothetical proteins	Conserved	up2
MXAN5857	hypothetical protein		Hypothetical proteins	Conserved	up2
MXAN5888	hypothetical protein		Hypothetical proteins	Conserved	up2
MXAN5900	hypothetical protein		Hypothetical proteins	Conserved	up2
MXAN6073	hypothetical protein		Hypothetical proteins	Conserved	up2
MXAN6264	hypothetical protein		Hypothetical proteins	Conserved	up2
MXAN6332	hypothetical protein		Hypothetical proteins	Conserved	up2
MXAN6336	hypothetical protein		Hypothetical proteins	Conserved	up2
MXAN6481	hypothetical protein		Hypothetical proteins	Conserved	up2
MXAN6599	hypothetical protein		Hypothetical proteins	Conserved	up2
MXAN6657	hypothetical protein		Hypothetical proteins	Conserved	up2
MXAN6668	hypothetical protein		Hypothetical proteins	Conserved	up2
MXAN6700	hypothetical protein		Hypothetical proteins	Conserved	up2
MXAN6790	hypothetical protein		Hypothetical proteins	Conserved	up2
MXAN6870	hypothetical protein		Hypothetical proteins	Conserved	up2
MXAN7096	hypothetical protein		Hypothetical proteins	Conserved	up2
MXAN7132	hypothetical protein		Hypothetical proteins	Conserved	up2
MXAN7204	hypothetical protein		Hypothetical proteins	Conserved	up2
MXAN7254	hypothetical protein		Hypothetical proteins	Conserved	up2
MXAN7275	hypothetical protein		Hypothetical proteins	Conserved	up2
MXAN7384	hypothetical protein		Hypothetical proteins	Conserved	up2
MXAN1113	propionyl-CoA carboxylase, beta subunit	pccB	Fatty acid and phospholipid metabolism	Degradation	down
MXAN1528	putative long-chain-fatty-acid CoA ligase		Fatty acid and phospholipid metabolism	Degradation	down
MXAN5522	lactonizing lipase		Fatty acid and phospholipid metabolism	Degradation	down
MXAN0016	esterase, PHB depolymerase family		Fatty acid and phospholipid metabolism	Degradation	not reg
MXAN0221	lipase		Fatty acid and phospholipid metabolism	Degradation	not reg
MXAN0225	putative long-chain-fatty-acid--CoA ligase		Fatty acid and phospholipid metabolism	Degradation	not reg
MXAN0422	acyl-CoA dehydrogenase		Fatty acid and phospholipid metabolism	Degradation	not reg
MXAN0700	putative lipase		Fatty acid and phospholipid metabolism	Degradation	not reg
MXAN0797	acyl-CoA dehydrogenase family protein		Fatty acid and phospholipid metabolism	Degradation	not reg
MXAN1111	propionyl-CoA carboxylase, alpha subunit	pccA	Fatty acid and phospholipid metabolism	Degradation	not reg
MXAN1362	phospholipase family protein		Fatty acid and phospholipid metabolism	Degradation	not reg
MXAN2034	enoyl-CoA hydratase		Fatty acid and phospholipid metabolism	Degradation	not reg
MXAN2536	putative long-chain-fatty-acid--CoA ligase		Fatty acid and phospholipid metabolism	Degradation	not reg
MXAN2592	glycerophosphoryl diester phosphodiesterase family protein		Fatty acid and phospholipid metabolism	Degradation	not reg
MXAN2698	enoyl-CoA hydratase/isomerase family protein		Fatty acid and phospholipid metabolism	Degradation	not reg
MXAN2712	enoyl-CoA hydratase/isomerase family protein		Fatty acid and phospholipid metabolism	Degradation	not reg
MXAN2959	putative long-chain-fatty-acid--CoA ligase		Fatty acid and phospholipid metabolism	Degradation	not reg
MXAN2969	acyl-CoA dehydrogenase		Fatty acid and phospholipid metabolism	Degradation	not reg
MXAN3048	acyl-CoA dehydrogenase		Fatty acid and phospholipid metabolism	Degradation	not reg
MXAN3518	putative long-chain-fatty-acid--CoA ligase		Fatty acid and phospholipid metabolism	Degradation	not reg
MXAN3760	acyl-CoA dehydrogenase	acdA	Fatty acid and phospholipid metabolism	Degradation	not reg
MXAN3791	acetyl-CoA acetyltransferase		Fatty acid and phospholipid metabolism	Degradation	not reg
MXAN3795	acyl-CoA dehydrogenase	acdA	Fatty acid and phospholipid metabolism	Degradation	not reg
MXAN3797	acyl-CoA dehydrogenase		Fatty acid and phospholipid metabolism	Degradation	not reg
MXAN3799	3-hydroxybutyryl-CoA dehydratase	crt	Fatty acid and phospholipid metabolism	Degradation	not reg
MXAN3800	3-hydroxybutyryl-CoA dehydrogenase	mmgB	Fatty acid and phospholipid metabolism	Degradation	not reg
MXAN3939	polyketide biosynthesis enoyl-CoA hydratase		Fatty acid and phospholipid metabolism	Degradation	not reg
MXAN3940	polyketide biosynthesis enoyl-CoA hydratase		Fatty acid and phospholipid metabolism	Degradation	not reg
MXAN3978	putative acyl-CoA dehydrogenase		Fatty acid and phospholipid metabolism	Degradation	not reg
MXAN4638	lysophospholipase AgmH	agmH	Fatty acid and phospholipid metabolism	Degradation	not reg
MXAN5136	3-hydroxyacyl-CoA dehydrogenase		Fatty acid and phospholipid metabolism	Degradation	not reg
MXAN5593	enoyl-CoA hydratase/isomerase family protein		Fatty acid and phospholipid metabolism	Degradation	not reg
MXAN5810	glycerophosphoryl diester phosphodiesterase family protein		Fatty acid and phospholipid metabolism	Degradation	not reg
MXAN5841	enoyl-CoA hydratase		Fatty acid and phospholipid metabolism	Degradation	not reg
MXAN5895	acyl-CoA dehydrogenase family protein		Fatty acid and phospholipid metabolism	Degradation	not reg
MXAN5921	acyl-CoA dehydrogenase		Fatty acid and phospholipid metabolism	Degradation	not reg
MXAN6277	putative lipase		Fatty acid and phospholipid metabolism	Degradation	not reg
MXAN6608	enoyl-CoA hydratase/isomerase family protein		Fatty acid and phospholipid metabolism	Degradation	not reg
MXAN7157	enoyl-CoA hydratase/isomerase family protein		Fatty acid and phospholipid metabolism	Degradation	not reg
MXAN7314	esterase, PHB depolymerase family		Fatty acid and phospholipid metabolism	Degradation	not reg
MXAN2179	putative 3-hydroxyacyl-CoA dehydrogenase		Fatty acid and phospholipid metabolism	Degradation	NR
MXAN3757	3-hydroxybutyryl-CoA dehydratase	crt	Fatty acid and phospholipid metabolism	Degradation	NR
MXAN4304	acyl-CoA dehydrogenase		Fatty acid and phospholipid metabolism	Degradation	NR
MXAN4569	GDSL-like lipase/acylhydrolase family protein		Fatty acid and phospholipid metabolism	Degradation	NR
MXAN4671	acyl-CoA dehydrogenase		Fatty acid and phospholipid metabolism	Degradation	NR
MXAN5616	acyl-CoA dehydrogenase		Fatty acid and phospholipid metabolism	Degradation	NR
MXAN5998	putative lipase		Fatty acid and phospholipid metabolism	Degradation	NR
MXAN6374	medium-chain fatty acid--CoA ligase	alkK	Fatty acid and phospholipid metabolism	Degradation	NR
MXAN6432	putative acyl-CoA dehydrogenase		Fatty acid and phospholipid metabolism	Degradation	NR
MXAN6987	fatty oxidation complex, alpha subunit	fadJ	Fatty acid and phospholipid metabolism	Degradation	NR
MXAN7148	putative long-chain fatty acid--CoA ligase		Fatty acid and phospholipid metabolism	Degradation	NR
MXAN7311	putative acyl-CoA dehydrogenase		Fatty acid and phospholipid metabolism	Degradation	NR
MXAN2996	GDSL-like lipase/acylhydrolase		Fatty acid and phospholipid metabolism	Degradation	up1
MXAN5371	multifunctional fatty acid oxidation complex subunit alpha	fadJ	Fatty acid and phospholipid metabolism	Degradation	up2
MXAN5372	3-ketoacyl-CoA thiolase		Fatty acid and phospholipid metabolism	Degradation	up2
MXAN5549	enoyl-CoA hydratase		Fatty acid and phospholipid metabolism	Degradation	up2
MXAN0335	5'-3' exonuclease family protein		DNA metabolism	Degradation of DNA	not reg
MXAN0570	thermonuclease family protein		DNA metabolism	Degradation of DNA	not reg
MXAN2418	putative endonuclease		DNA metabolism	Degradation of DNA	not reg
MXAN4646	exodeoxyribonuclease VII, small subunit	xseB	DNA metabolism	Degradation of DNA	not reg
MXAN4647	exodeoxyribonuclease VII, large subunit	xseA	DNA metabolism	Degradation of DNA	not reg
MXAN6835	putative deoxyribonuclease I-like protein		DNA metabolism	Degradation of DNA	not reg
MXAN0543	peptidase, M20 (glutamate carboxypeptidase) family		Protein fate	Degradation of proteins, peptides, and glycopeptides	down
MXAN0792	peptidase, M16 (pitrilysin) family		Protein fate	Degradation of proteins, peptides, and glycopeptides	down
MXAN1197	peptidase, M1 (aminopeptidase N) family		Protein fate	Degradation of proteins, peptides, and glycopeptides	down
MXAN1624	peptidase, M16 (pitrilysin) family		Protein fate	Degradation of proteins, peptides, and glycopeptides	down
MXAN2016	prolyl endopeptidase precursor Pep	pep	Protein fate	Degradation of proteins, peptides, and glycopeptides	down
MXAN2127	peptidase, M12A (astacin) subfamily		Protein fate	Degradation of proteins, peptides, and glycopeptides	down
MXAN2286	peptidyl-dipeptidase Dcp	dcp	Protein fate	Degradation of proteins, peptides, and glycopeptides	down
MXAN3129	peptidase, S9A (prolyl oligopeptidase) family		Protein fate	Degradation of proteins, peptides, and glycopeptides	down
MXAN3564	peptidase, M36 (fungalysin) family		Protein fate	Degradation of proteins, peptides, and glycopeptides	down
MXAN3581	peptidyl-dipeptidase A		Protein fate	Degradation of proteins, peptides, and glycopeptides	down
MXAN5970	peptidase, S8 (subtilisin) family		Protein fate	Degradation of proteins, peptides, and glycopeptides	down
MXAN6589	peptidase, family C69		Protein fate	Degradation of proteins, peptides, and glycopeptides	down
MXAN6601	peptidase, S9C (acylaminoacyl-peptidase) subfamily		Protein fate	Degradation of proteins, peptides, and glycopeptides	down
MXAN7104	peptidase, M3 (thimet oligopeptidase) family		Protein fate	Degradation of proteins, peptides, and glycopeptides	down
MXAN1433	M23 peptidase domain protein		Protein fate	Degradation of proteins, peptides, and glycopeptides	NI
MXAN5394	peptidase, S1A (chymotrypsin) subfamily		Protein fate	Degradation of proteins, peptides, and glycopeptides	NI
MXAN5435	peptidase, S1 (chymotrypsin) family		Protein fate	Degradation of proteins, peptides, and glycopeptides	NI
MXAN0100	peptidase, M28D (aminopeptidase ES-62) subfamily		Protein fate	Degradation of proteins, peptides, and glycopeptides	not reg
MXAN0295	peptidase, S1C (protease Do) subfamily		Protein fate	Degradation of proteins, peptides, and glycopeptides	not reg
MXAN0296	peptidase, S1C (protease Do) subfamily		Protein fate	Degradation of proteins, peptides, and glycopeptides	not reg
MXAN0463	Xaa-Pro aminopeptidase	pepP redG	Protein fate	Degradation of proteins, peptides, and glycopeptides	not reg
MXAN0515	dipeptidyl peptidase IV	dpp4	Protein fate	Degradation of proteins, peptides, and glycopeptides	not reg
MXAN0561	heat shock protein HtpX	htpX	Protein fate	Degradation of proteins, peptides, and glycopeptides	not reg
MXAN0637	peptidase, M48 family		Protein fate	Degradation of proteins, peptides, and glycopeptides	not reg
MXAN0653	peptidase, S8A (subtilisin) subfamily		Protein fate	Degradation of proteins, peptides, and glycopeptides	not reg
MXAN0764	peptidase, M24 (methionyl aminopeptidase 1) family		Protein fate	Degradation of proteins, peptides, and glycopeptides	not reg
MXAN0791	peptidase, M16 (pitrilysin) family		Protein fate	Degradation of proteins, peptides, and glycopeptides	not reg
MXAN0805	peptidase, M10A/M12A subfamilies		Protein fate	Degradation of proteins, peptides, and glycopeptides	not reg
MXAN0823	ICE-like protease (caspase) p20 domain protein		Protein fate	Degradation of proteins, peptides, and glycopeptides	not reg
MXAN0934	protease DO family protein		Protein fate	Degradation of proteins, peptides, and glycopeptides	not reg
MXAN0964	peptidase, M14 family		Protein fate	Degradation of proteins, peptides, and glycopeptides	not reg
MXAN1141	peptidase, M16 (pitrilysin) family		Protein fate	Degradation of proteins, peptides, and glycopeptides	not reg
MXAN1381	peptidase, M3 (thimet oligopeptidase) family		Protein fate	Degradation of proteins, peptides, and glycopeptides	not reg
MXAN1501	putative aqualysin I		Protein fate	Degradation of proteins, peptides, and glycopeptides	not reg
MXAN1623	peptidase, M16 (pitrilysin) family		Protein fate	Degradation of proteins, peptides, and glycopeptides	not reg
MXAN1650	peptidase, S1A (chymotrypsin) subfamily		Protein fate	Degradation of proteins, peptides, and glycopeptides	not reg
MXAN1682	peptidase, S9B (dipeptidyl peptidase IV) subfamily		Protein fate	Degradation of proteins, peptides, and glycopeptides	not reg
MXAN1741	M23 peptidase domain protein		Protein fate	Degradation of proteins, peptides, and glycopeptides	not reg
MXAN1967	putative peptidase, S8 (subtilisin) family		Protein fate	Degradation of proteins, peptides, and glycopeptides	not reg
MXAN2014	ATP-dependent Clp protease, proteolytic subunit ClpP	clpP	Protein fate	Degradation of proteins, peptides, and glycopeptides	not reg
MXAN2017	ATP-dependent protease La	lon	Protein fate	Degradation of proteins, peptides, and glycopeptides	not reg
MXAN2026	Xaa-Pro aminopeptidase	pepP	Protein fate	Degradation of proteins, peptides, and glycopeptides	not reg
MXAN2051	O-sialoglycoprotein endopeptidase	gcp	Protein fate	Degradation of proteins, peptides, and glycopeptides	not reg
MXAN2075	M23 peptidase domain protein		Protein fate	Degradation of proteins, peptides, and glycopeptides	not reg
MXAN2091	peptidase, M16 (pitrilysin) family		Protein fate	Degradation of proteins, peptides, and glycopeptides	not reg
MXAN2253	putative peptidase, S37 family		Protein fate	Degradation of proteins, peptides, and glycopeptides	not reg
MXAN2289	hypothetical protein		Protein fate	Degradation of proteins, peptides, and glycopeptides	not reg
MXAN2382	putative aminopeptidase 2		Protein fate	Degradation of proteins, peptides, and glycopeptides	not reg
MXAN2480	signal peptide peptidase SppA, 36K type	sppA	Protein fate	Degradation of proteins, peptides, and glycopeptides	not reg
MXAN2557	peptidase, M50A (S2P protease) subfamily		Protein fate	Degradation of proteins, peptides, and glycopeptides	not reg
MXAN2567	peptidase, M50A (S2P protease) subfamily		Protein fate	Degradation of proteins, peptides, and glycopeptides	not reg
MXAN2577	peptidase, M61 (glycyl aminopeptidase) family		Protein fate	Degradation of proteins, peptides, and glycopeptides	not reg
MXAN2631	peptidase, M28 (aminopeptidase S) family		Protein fate	Degradation of proteins, peptides, and glycopeptides	not reg
MXAN2713	M23 peptidase domain protein		Protein fate	Degradation of proteins, peptides, and glycopeptides	not reg
MXAN2754	peptidase, M4 (thermolysin) family		Protein fate	Degradation of proteins, peptides, and glycopeptides	not reg
MXAN2760	peptidase, M28E family		Protein fate	Degradation of proteins, peptides, and glycopeptides	not reg
MXAN2861	D-aminopeptidase	dmpA	Protein fate	Degradation of proteins, peptides, and glycopeptides	not reg
MXAN3012	ATP-dependent protease peptidase subunit	hslV	Protein fate	Degradation of proteins, peptides, and glycopeptides	not reg
MXAN3149	peptidase, M6 (immune inhibitor A) family		Protein fate	Degradation of proteins, peptides, and glycopeptides	not reg
MXAN3160	peptidase, M13 (neprilysin) family		Protein fate	Degradation of proteins, peptides, and glycopeptides	not reg
MXAN3171	HflK protein	hflK	Protein fate	Degradation of proteins, peptides, and glycopeptides	not reg
MXAN3273	peptidase, M19 (membrane dipeptidase) family		Protein fate	Degradation of proteins, peptides, and glycopeptides	not reg
MXAN3440	peptidase, M13 (neprilysin) family		Protein fate	Degradation of proteins, peptides, and glycopeptides	not reg
MXAN3554	M23 peptidase domain protein		Protein fate	Degradation of proteins, peptides, and glycopeptides	not reg
MXAN3712	peptidase, M16 (pitrilysin) family		Protein fate	Degradation of proteins, peptides, and glycopeptides	not reg
MXAN3713	peptidase, M16 (pitrilysin) family		Protein fate	Degradation of proteins, peptides, and glycopeptides	not reg
MXAN4006	peptidase, S1C (protease Do) subfamily		Protein fate	Degradation of proteins, peptides, and glycopeptides	not reg
MXAN4013	peptidase, M4 (thermolysin) family	prt1	Protein fate	Degradation of proteins, peptides, and glycopeptides	not reg
MXAN4330	periplasmic serine protease, DO/DeqQ family		Protein fate	Degradation of proteins, peptides, and glycopeptides	not reg
MXAN4433	peptidase, S1C (protease Do) subfamily		Protein fate	Degradation of proteins, peptides, and glycopeptides	not reg
MXAN4449	cell wall peptidase, M23 family		Protein fate	Degradation of proteins, peptides, and glycopeptides	not reg
MXAN4599	peptidase, M28 (aminopeptidase S) family		Protein fate	Degradation of proteins, peptides, and glycopeptides	not reg
MXAN4760	cytosol aminopeptidase N-terminal domain protein		Protein fate	Degradation of proteins, peptides, and glycopeptides	not reg
MXAN4832	ATP-dependent Clp protease, ATP-binding subunit ClpC	clpC	Protein fate	Degradation of proteins, peptides, and glycopeptides	not reg
MXAN4951	ICE-like protease (caspase) p20 domain protein		Protein fate	Degradation of proteins, peptides, and glycopeptides	not reg
MXAN4963	cytosol aminopeptidase family protein		Protein fate	Degradation of proteins, peptides, and glycopeptides	not reg
MXAN5011	peptidase, S1 (chymotrypsin) family		Protein fate	Degradation of proteins, peptides, and glycopeptides	not reg
MXAN5035	peptidase, M16 (pitrilysin) family		Protein fate	Degradation of proteins, peptides, and glycopeptides	not reg
MXAN5106	peptidase, M20A family		Protein fate	Degradation of proteins, peptides, and glycopeptides	not reg
MXAN5299	peptidase, S9C (acylaminoacyl-peptidase) subfamily		Protein fate	Degradation of proteins, peptides, and glycopeptides	not reg
MXAN5417	peptidase, S8A (subtilisin) subfamily		Protein fate	Degradation of proteins, peptides, and glycopeptides	not reg
MXAN5442	peptidase, M4 (thermolysin) family		Protein fate	Degradation of proteins, peptides, and glycopeptides	not reg
MXAN5454	peptidase, M36 (fungalysin) family		Protein fate	Degradation of proteins, peptides, and glycopeptides	not reg
MXAN5460	peptidase, S9A (prolyl oligopeptidase) subfamily		Protein fate	Degradation of proteins, peptides, and glycopeptides	not reg
MXAN5466	peptidase, S1E (streptogrisin A) subfamily		Protein fate	Degradation of proteins, peptides, and glycopeptides	not reg
MXAN5476	peptidase, M16 (pitrilysin) family		Protein fate	Degradation of proteins, peptides, and glycopeptides	not reg
MXAN5744	carboxyl-terminal protease family protein		Protein fate	Degradation of proteins, peptides, and glycopeptides	not reg
MXAN5746	M23 peptidase domain protein		Protein fate	Degradation of proteins, peptides, and glycopeptides	not reg
MXAN5829	M23 peptidase domain protein		Protein fate	Degradation of proteins, peptides, and glycopeptides	not reg
MXAN5839	peptidase, U32 family		Protein fate	Degradation of proteins, peptides, and glycopeptides	not reg
MXAN5933	peptidase, M48 (Ste24 endopeptidase) family		Protein fate	Degradation of proteins, peptides, and glycopeptides	not reg
MXAN5982	peptidase, M1 (aminopeptidase N) family		Protein fate	Degradation of proteins, peptides, and glycopeptides	not reg
MXAN6006	proline iminopeptidase	pip	Protein fate	Degradation of proteins, peptides, and glycopeptides	not reg
MXAN6025	ATP-dependent Clp protease adaptor protein ClpS	clpS	Protein fate	Degradation of proteins, peptides, and glycopeptides	not reg
MXAN6026	ATP-dependent Clp protease, ATP-binding subunit ClpA	clpA	Protein fate	Degradation of proteins, peptides, and glycopeptides	not reg
MXAN6038	peptidase, S9B (dipeptidyl peptidase IV) subfamily		Protein fate	Degradation of proteins, peptides, and glycopeptides	not reg
MXAN6106	matrix-associated zinc metalloprotease FibA	fibA	Protein fate	Degradation of proteins, peptides, and glycopeptides	not reg
MXAN6145	peptidase, M36 (fungalysin) family		Protein fate	Degradation of proteins, peptides, and glycopeptides	not reg
MXAN6205	microbial collagenase		Protein fate	Degradation of proteins, peptides, and glycopeptides	not reg
MXAN6216	peptidase, S1 (chymotrypsin) family		Protein fate	Degradation of proteins, peptides, and glycopeptides	not reg
MXAN6365	peptidase, M28 (aminopeptidase S) family		Protein fate	Degradation of proteins, peptides, and glycopeptides	not reg
MXAN6416	D-alanyl-D-alanine dipeptidase	ddpX	Protein fate	Degradation of proteins, peptides, and glycopeptides	not reg
MXAN6647	peptidase, S1C (protease DO) family		Protein fate	Degradation of proteins, peptides, and glycopeptides	not reg
MXAN6811	peptidase, S9A (prolyl oligopeptidase) subfamily		Protein fate	Degradation of proteins, peptides, and glycopeptides	not reg
MXAN6822	peptidase, M1 (aminopeptidase N) family		Protein fate	Degradation of proteins, peptides, and glycopeptides	not reg
MXAN6852	ATP-dependent protease La (LON) domain protein		Protein fate	Degradation of proteins, peptides, and glycopeptides	not reg
MXAN6905	M23 peptidase domain protein		Protein fate	Degradation of proteins, peptides, and glycopeptides	not reg
MXAN7158	peptidase, M1 (aminopeptidase N) family		Protein fate	Degradation of proteins, peptides, and glycopeptides	not reg
MXAN7216	ICE-like protease (caspase) p20 domain protein		Protein fate	Degradation of proteins, peptides, and glycopeptides	not reg
MXAN7328	peptidase, S8A (subtilisin) subfamily		Protein fate	Degradation of proteins, peptides, and glycopeptides	not reg
MXAN7497	peptidase, M16B (mitochondrial processing peptidase beta-subunit) family		Protein fate	Degradation of proteins, peptides, and glycopeptides	not reg
MXAN7498	signal peptide peptidase SppA, 67K type	sppA	Protein fate	Degradation of proteins, peptides, and glycopeptides	not reg
MXAN2221	peptidase, M27 (PrtB) family		Protein fate	Degradation of proteins, peptides, and glycopeptides	NR
MXAN3638	peptidase, M19 family		Protein fate	Degradation of proteins, peptides, and glycopeptides	NR
MXAN5027	peptidase, M48B family		Protein fate	Degradation of proteins, peptides, and glycopeptides	NR
MXAN6435	peptidase, M48 family		Protein fate	Degradation of proteins, peptides, and glycopeptides	NR
MXAN2015	ATP-dependent protease ATP-binding subunit	clpX	Protein fate	Degradation of proteins, peptides, and glycopeptides	up1
MXAN2084	peptidase, S1C (protease Do) subfamily		Protein fate	Degradation of proteins, peptides, and glycopeptides	up1
MXAN2995	peptidase, S1C (protease Do) subfamily		Protein fate	Degradation of proteins, peptides, and glycopeptides	up1
MXAN3993	ATP-dependent protease La	lon	Protein fate	Degradation of proteins, peptides, and glycopeptides	up1
MXAN4054	ATP-dependent protease ATP-binding subunit	clpX	Protein fate	Degradation of proteins, peptides, and glycopeptides	up1
MXAN4277	peptidase, S1A (chymotrypsin) subfamily		Protein fate	Degradation of proteins, peptides, and glycopeptides	up1
MXAN5137	peptidase, M1 (aminopeptidase N) family		Protein fate	Degradation of proteins, peptides, and glycopeptides	up1
MXAN5348	M23 peptidase domain protein		Protein fate	Degradation of proteins, peptides, and glycopeptides	up1
MXAN5808	carboxyl-terminal protease family protein		Protein fate	Degradation of proteins, peptides, and glycopeptides	up1
MXAN5836	peptidase, M3 (thimet oligopeptidase) family		Protein fate	Degradation of proteins, peptides, and glycopeptides	up1
MXAN6438	ATP-dependent Clp protease, proteolytic subunit ClpP	clpP	Protein fate	Degradation of proteins, peptides, and glycopeptides	up1
MXAN6719	peptidase, M50 (S2P protease) family		Protein fate	Degradation of proteins, peptides, and glycopeptides	up1
MXAN7209	peptidase, S8A (subtilisin) subfamily		Protein fate	Degradation of proteins, peptides, and glycopeptides	up1
MXAN0644	peptidase, M1 (aminopeptidase N) family		Protein fate	Degradation of proteins, peptides, and glycopeptides	up2
MXAN0998	peptidase, S8A (subtilisin) subfamily		Protein fate	Degradation of proteins, peptides, and glycopeptides	up2
MXAN1159	peptidase, C56 (PfpI) family		Protein fate	Degradation of proteins, peptides, and glycopeptides	up2
MXAN2092	peptidase, M16 (pitrilysin) family		Protein fate	Degradation of proteins, peptides, and glycopeptides	up2
MXAN2790	protease A	prtA	Protein fate	Degradation of proteins, peptides, and glycopeptides	up2
MXAN2791	protease B	prtB	Protein fate	Degradation of proteins, peptides, and glycopeptides	up2
MXAN3285	peptidase, S8A (subtilisin) subfamily		Protein fate	Degradation of proteins, peptides, and glycopeptides	up2
MXAN3808	signal peptide peptidase SppA	sppA	Protein fate	Degradation of proteins, peptides, and glycopeptides	up2
MXAN4096	D-aminopeptidase	dmpA	Protein fate	Degradation of proteins, peptides, and glycopeptides	up2
MXAN5166	bacterial leucyl aminopeptidase		Protein fate	Degradation of proteins, peptides, and glycopeptides	up2
MXAN5820	peptidase, M48 (Ste24 endopeptidase) family, AgmM	agmM	Protein fate	Degradation of proteins, peptides, and glycopeptides	up2
MXAN5988	thermostable carboxypeptidase 1		Protein fate	Degradation of proteins, peptides, and glycopeptides	up2
MXAN6011	peptidase, M20 (glutamate carboxypeptidase) family		Protein fate	Degradation of proteins, peptides, and glycopeptides	up2
MXAN0024	3'-5' exoribonuclease, VacB/RNase II family		Transcription	Degradation of RNA	not reg
MXAN1692	endoribonuclease L-PSP family protein		Transcription	Degradation of RNA	not reg
MXAN2265	ribonuclease H	rnhA	Transcription	Degradation of RNA	not reg
MXAN2574	ribonuclease HII	rnhB	Transcription	Degradation of RNA	not reg
MXAN3205	putative endoribonuclease L-PSP		Transcription	Degradation of RNA	not reg
MXAN5693	DNA/RNA non-specific endonuclease		Transcription	Degradation of RNA	not reg
MXAN7151	oligoribonuclease	orn	Transcription	Degradation of RNA	not reg
MXAN2073	polynucleotide phosphorylase/polyadenylase	pnpA	Transcription	Degradation of RNA	NR
MXAN3152	endoribonuclease L-PSP family protein		Transcription	Degradation of RNA	NR
MXAN5728	ribonuclease H	rnhA	Transcription	Degradation of RNA	NR
MXAN0390	ribonuclease activity regulator protein RraA		Transcription	Degradation of RNA	up1
MXAN4210	ribonuclease R	rnr	Transcription	Degradation of RNA	up1
MXAN0575	putative arsenate reductase		Cellular processes	Detoxification	down
MXAN0655	organic hydroperoxide resistance protein	ohr	Cellular processes	Detoxification	not reg
MXAN1563	putative alkyl hydroperoxide reductase D		Cellular processes	Detoxification	not reg
MXAN1564	alkyl hydroperoxide reductase C	ahpC	Cellular processes	Detoxification	not reg
MXAN1644	putative epoxide hydrolase		Cellular processes	Detoxification	not reg
MXAN2389	glutathione peroxidase family protein		Cellular processes	Detoxification	not reg
MXAN2708	putative organic solvent tolerance protein		Cellular processes	Detoxification	not reg
MXAN3126	putative arsenate reductase		Cellular processes	Detoxification	not reg
MXAN3420	multicopper oxidase	cumA	Cellular processes	Detoxification	not reg
MXAN4874	divalent ion tolerance protein	cutA	Cellular processes	Detoxification	not reg
MXAN5862	superoxide dismutase, Cu-Zn	sodC	Cellular processes	Detoxification	not reg
MXAN6536	antioxidant, AhpC/Tsa family		Cellular processes	Detoxification	not reg
MXAN7090	glutathione peroxidase family protein		Cellular processes	Detoxification	not reg
MXAN7093	S-formylglutathione hydrolase	fghA	Cellular processes	Detoxification	not reg
MXAN4389	catalase KatB	katB	Cellular processes	Detoxification	up1
MXAN6496	thiol peroxidase	tpx	Cellular processes	Detoxification	up1
MXAN4826	superoxide dismutase, Fe	sodB	Cellular processes	Detoxification	up2
MXAN6188	catalase HPII	katE	Cellular processes	Detoxification	up2
MXAN0278	mercuric reductase, truncated		Disrupted reading frame	Detoxification | |	up2
MXAN2842	transcriptional regulator, LysR family		Regulatory functions	DNA interactions	down
MXAN4765	hypothetical protein	nrdR	Regulatory functions	DNA interactions	down
MXAN5814	putative transcriptional regulator		Regulatory functions	DNA interactions	down
MXAN0069	transcriptional regulator, TetR family		Regulatory functions	DNA interactions	not reg
MXAN0079	transcriptional regulator, TetR family		Regulatory functions	DNA interactions	not reg
MXAN0090	transcriptional regulator, TetR family		Regulatory functions	DNA interactions	not reg
MXAN0116	sigma-54 dependent transcriptional regulator, Fis family		Regulatory functions	DNA interactions	not reg
MXAN0180	sigma-54 dependent transcriptional regulator, Fis family		Regulatory functions	DNA interactions	not reg
MXAN0213	transcriptional regulator, AsnC family		Regulatory functions	DNA interactions	not reg
MXAN0214	transcriptional regulator, TetR family		Regulatory functions	DNA interactions	not reg
MXAN0261	putative transcriptional regulator		Regulatory functions	DNA interactions	not reg
MXAN0353	sigma-54 dependent transcriptional regulator, Fis family		Regulatory functions	DNA interactions	not reg
MXAN0387	transcriptional regulator, AraC family		Regulatory functions	DNA interactions	not reg
MXAN0445	transcriptional regulator, AraC family		Regulatory functions	DNA interactions	not reg
MXAN0491	transcriptional regulator, Fis family		Regulatory functions	DNA interactions	not reg
MXAN0556	transcriptional regulator, GntR family		Regulatory functions	DNA interactions	not reg
MXAN0603	putative sigma-54 dependent transcriptional regulator		Regulatory functions	DNA interactions	not reg
MXAN0627	transcriptional regulator, TetR family		Regulatory functions	DNA interactions	not reg
MXAN0631	transcriptional regulator, AraC family		Regulatory functions	DNA interactions	not reg
MXAN0654	transcriptional regulator, MarR family		Regulatory functions	DNA interactions	not reg
MXAN0665	transcriptional regulator, TetR family		Regulatory functions	DNA interactions	not reg
MXAN0707	transcriptional regulator, AraC family		Regulatory functions	DNA interactions	not reg
MXAN0784	transcriptional regulator, LysR family		Regulatory functions	DNA interactions	not reg
MXAN0832	transcriptional regulator, TetR family		Regulatory functions	DNA interactions	not reg
MXAN0903	B12 binding domain/transcriptional regulator, MerR family		Regulatory functions	DNA interactions	not reg
MXAN0904	B12 binding domain/transcriptional regulator, MerR family		Regulatory functions	DNA interactions	not reg
MXAN0943	transcriptional regulator, MarR family		Regulatory functions	DNA interactions	not reg
MXAN1137	transcriptional regulator, AraC family		Regulatory functions	DNA interactions	not reg
MXAN1345	sigma-54 dependent transcriptional regulator, Fis family		Regulatory functions	DNA interactions	not reg
MXAN1565	sigma-54 dependent transcriptional regulator, Fis family		Regulatory functions	DNA interactions	not reg
MXAN1575	transcriptional regulator, LysR family		Regulatory functions	DNA interactions	not reg
MXAN1654	transcriptional regulator, TetR family		Regulatory functions	DNA interactions	not reg
MXAN1667	transcriptional regulator, AraC family		Regulatory functions	DNA interactions	not reg
MXAN1677	transcriptional regulator, TetR family		Regulatory functions	DNA interactions	not reg
MXAN1683	transcriptional regulator, LysR family		Regulatory functions	DNA interactions	not reg
MXAN1709	putative DNA-binding regulatory protein		Regulatory functions	DNA interactions	not reg
MXAN1719	transcriptional regulator, AraC family		Regulatory functions	DNA interactions	not reg
MXAN1726	transcriptional regulator, LysR family		Regulatory functions	DNA interactions	not reg
MXAN1727	transcriptional regulator, TetR family		Regulatory functions	DNA interactions	not reg
MXAN1746	transcriptional regulator, GntR family		Regulatory functions	DNA interactions	not reg
MXAN1757	transcriptional regulator, LysR family		Regulatory functions	DNA interactions	not reg
MXAN1760	transcriptional regulator, MarR family		Regulatory functions	DNA interactions	not reg
MXAN1970	transcriptional regulator, ArsR family		Regulatory functions	DNA interactions	not reg
MXAN2128	transcriptional activator, LysR family		Regulatory functions	DNA interactions	not reg
MXAN2145	transcriptional regulator, TetR family		Regulatory functions	DNA interactions	not reg
MXAN2159	sigma-54 dependent transcriptional regulator, Fis family		Regulatory functions	DNA interactions	not reg
MXAN2213	transcriptional regulator, AraC family		Regulatory functions	DNA interactions	not reg
MXAN2216	transcriptional regulator, AraC family		Regulatory functions	DNA interactions	not reg
MXAN2230	transcriptional regulator, LuxR family		Regulatory functions	DNA interactions	not reg
MXAN2234	transcriptional regulator, TetR family		Regulatory functions	DNA interactions	not reg
MXAN2475	putative transcriptional regulator		Regulatory functions	DNA interactions	not reg
MXAN2501	sigma-54 dependent transcriptional regulator, Fis family		Regulatory functions	DNA interactions	not reg
MXAN2612	putative ada regulatory protein		Regulatory functions	DNA interactions	not reg
MXAN2709	putative transcriptional regulator		Regulatory functions	DNA interactions	not reg
MXAN2711	transcriptional regulator, TetR family		Regulatory functions	DNA interactions	not reg
MXAN2737	putative DNA-binding regulatory protein		Regulatory functions	DNA interactions	not reg
MXAN2794	transcriptional regulator, TetR family		Regulatory functions	DNA interactions	not reg
MXAN2835	transcriptional regulator, ArsR family		Regulatory functions	DNA interactions	not reg
MXAN2869	transcriptional regulator, TetR family		Regulatory functions	DNA interactions	not reg
MXAN2871	transcriptional regulator, TetR family		Regulatory functions	DNA interactions	not reg
MXAN2902	sigma-54 dependent transcriptional regulator, Fis family		Regulatory functions	DNA interactions	not reg
MXAN2966	transcriptional regulator, Mar family		Regulatory functions	DNA interactions	not reg
MXAN3095	sigma-54 dependent transcriptional regulator, Fis family		Regulatory functions	DNA interactions	not reg
MXAN3142	transcriptional regulator, AraC family		Regulatory functions	DNA interactions	not reg
MXAN3151	transcriptional regulator, LysR family		Regulatory functions	DNA interactions	not reg
MXAN3240	transcriptional regulator, MarR family		Regulatory functions	DNA interactions	not reg
MXAN3333	sigma-54 dependent transcriptional regulator, Fis family		Regulatory functions	DNA interactions	not reg
MXAN3381	sigma-54 dependent transcriptional regulator, Fis family		Regulatory functions	DNA interactions	not reg
MXAN3429	transcriptional regulator, AraC family		Regulatory functions	DNA interactions	not reg
MXAN3436	putative transcriptional regulator		Regulatory functions	DNA interactions	not reg
MXAN3443	transcriptional regulator, TetR family		Regulatory functions	DNA interactions	not reg
MXAN3699	putative regulatory protein, FmdB family		Regulatory functions	DNA interactions	not reg
MXAN3702	transcriptional regulator, Fur family		Regulatory functions	DNA interactions	not reg
MXAN3952	sigma-54 dependent transcriptional regulator, Fis family		Regulatory functions	DNA interactions	not reg
MXAN4020	sigma-54 dependent transcriptional regulator, Fis family		Regulatory functions	DNA interactions	not reg
MXAN4036	putative transcriptional regulator		Regulatory functions	DNA interactions	not reg
MXAN4060	transcriptional regulator, AraC family		Regulatory functions	DNA interactions	not reg
MXAN4110	transcriptional regulator, LysR family		Regulatory functions	DNA interactions	not reg
MXAN4152	BirA bifunctional protein	birA	Regulatory functions	DNA interactions	not reg
MXAN4242	putative transcriptional regulator		Regulatory functions	DNA interactions	not reg
MXAN4247	transcriptional regulator, LysR family		Regulatory functions	DNA interactions	not reg
MXAN4263	transcriptional regulator, TetR family		Regulatory functions	DNA interactions	not reg
MXAN4339	sigma-54 dependent trancsriptional regulator, Fis family		Regulatory functions	DNA interactions	not reg
MXAN4356	transcriptional regulator, LysR family		Regulatory functions	DNA interactions	not reg
MXAN4446	LexA repressor	lexA	Regulatory functions	DNA interactions	not reg
MXAN4471	transcriptional regulator, TetR family		Regulatory functions	DNA interactions	not reg
MXAN4899	sigma-54 dependent transcriptional regulator, Fis family		Regulatory functions	DNA interactions	not reg
MXAN4983	sigma-54 dependent transcriptional regulator RtcR	rtcR	Regulatory functions	DNA interactions	not reg
MXAN4990	transcriptional regulator, TetR family		Regulatory functions	DNA interactions	not reg
MXAN4992	putative transcriptional regulator		Regulatory functions	DNA interactions	not reg
MXAN5029	transcriptional regulator, MarR family		Regulatory functions	DNA interactions	not reg
MXAN5099	putative transcriptional regulator		Regulatory functions	DNA interactions	not reg
MXAN5103	arginine repressor	argR	Regulatory functions	DNA interactions	not reg
MXAN5120	transcriptional activator TipA	tipA	Regulatory functions	DNA interactions	not reg
MXAN5128	transcriptional regulator, LysR family		Regulatory functions	DNA interactions	not reg
MXAN5210	transcriptional regulator SocA3	socA3	Regulatory functions	DNA interactions	not reg
MXAN5271	transcriptional regulator, LuxR family		Regulatory functions	DNA interactions	not reg
MXAN5305	transcriptional regulator, LuxR family		Regulatory functions	DNA interactions	not reg
MXAN5356	transcriptional regulator, TetR family		Regulatory functions	DNA interactions	not reg
MXAN5492	transcriptional regulator, LysR family		Regulatory functions	DNA interactions	not reg
MXAN5545	transcriptional regulator, TetR family		Regulatory functions	DNA interactions	not reg
MXAN5547	transcriptional regulator, TetR family		Regulatory functions	DNA interactions	not reg
MXAN5617	transcriptional regulator, ArsR family		Regulatory functions	DNA interactions	not reg
MXAN5622	transcriptional regulator CarD	carD	Regulatory functions	DNA interactions	not reg
MXAN5672	sigma-54 dependent transcriptional regulator, Fis family		Regulatory functions	DNA interactions	not reg
MXAN5680	putative sigma-54 dependent transcriptional regulator		Regulatory functions	DNA interactions	not reg
MXAN5879	sigma-54 dependent transcriptional regulator, Fis family		Regulatory functions	DNA interactions	not reg
MXAN5894	transcriptional regulator, LysR family		Regulatory functions	DNA interactions	not reg
MXAN5899	ADA regulatory protein	ada	Regulatory functions	DNA interactions	not reg
MXAN6010	putative DNA-binding regulatory protein		Regulatory functions	DNA interactions	not reg
MXAN6103	putative transcriptional regulator		Regulatory functions	DNA interactions	not reg
MXAN6157	transcriptional regulator, LysR family		Regulatory functions	DNA interactions	not reg
MXAN6161	transcriptional regulator, GntR family		Regulatory functions	DNA interactions	not reg
MXAN6167	transcriptional regulator, LysR family		Regulatory functions	DNA interactions	not reg
MXAN6206	transcriptional regulator, AraC family		Regulatory functions	DNA interactions	not reg
MXAN6215	transcriptional regulator, ArsR family		Regulatory functions	DNA interactions	not reg
MXAN6233	transcriptional regulator, ArsR family		Regulatory functions	DNA interactions	not reg
MXAN6251	transcriptional regulator, TetR family		Regulatory functions	DNA interactions	not reg
MXAN6256	transcriptional regulator, TetR family		Regulatory functions	DNA interactions	not reg
MXAN6275	transcriptional regulator, ArsR family		Regulatory functions	DNA interactions	not reg
MXAN6369	transcriptional regulator, TetR family		Regulatory functions	DNA interactions	not reg
MXAN6426	sigma-54 dependent transcriptional regulator, Fis family		Regulatory functions	DNA interactions	not reg
MXAN6468	transcriptional regulator, LysR family		Regulatory functions	DNA interactions	not reg
MXAN6479	transcriptional regulator, AraC family		Regulatory functions	DNA interactions	not reg
MXAN6486	transcriptional regulator, MarR family		Regulatory functions	DNA interactions	not reg
MXAN6549	transcriptional regulator, ROK family		Regulatory functions	DNA interactions	not reg
MXAN6592	transcriptional regulator, MarR family		Regulatory functions	DNA interactions	not reg
MXAN6646	transcriptional regulator, MarR family		Regulatory functions	DNA interactions	not reg
MXAN6653	transcriptional regulator, TetR family		Regulatory functions	DNA interactions	not reg
MXAN6715	transcriptional regulator, LysR family		Regulatory functions	DNA interactions	not reg
MXAN6726	heat-inducible transcription repressor HrcA	hrcA	Regulatory functions	DNA interactions	not reg
MXAN6750	transcriptional regulator, LuxR family		Regulatory functions	DNA interactions	not reg
MXAN6792	transcriptional regulator, LysR family		Regulatory functions	DNA interactions	not reg
MXAN6833	transcriptional regulator, MarR family		Regulatory functions	DNA interactions	not reg
MXAN6906	transcriptional regulator, TetR family		Regulatory functions	DNA interactions	not reg
MXAN6967	transcriptional regulator, Fur family		Regulatory functions	DNA interactions	not reg
MXAN6983	transcriptional regulator, MerR family		Regulatory functions	DNA interactions	not reg
MXAN7066	putative transcriptional regulator		Regulatory functions	DNA interactions	not reg
MXAN7078	transcriptional regulator, AraC family		Regulatory functions	DNA interactions	not reg
MXAN7083	putative DNA-binding regulatory protein		Regulatory functions	DNA interactions	not reg
MXAN7161	putative DNA-binding regulatory protein		Regulatory functions	DNA interactions	not reg
MXAN7312	transcriptional regulator, LysR family		Regulatory functions	DNA interactions	not reg
MXAN7316	transcriptional regulator, TetR family		Regulatory functions	DNA interactions	not reg
MXAN7322	transcriptional regulator, LysR family		Regulatory functions	DNA interactions	not reg
MXAN7501	transcriptional regulator, ArsR family		Regulatory functions	DNA interactions	not reg
MXAN0907	sigma-54 dependent transcriptional regulator, Fis family		Regulatory functions	DNA interactions	NR
MXAN5048	sigma-54 dependent transcriptional regulator, Fis family		Regulatory functions	DNA interactions	NR
MXAN0502	transcriptional regulator, AsnC family		Regulatory functions	DNA interactions	up1
MXAN0887	transcriptional regulator, TetR family		Regulatory functions	DNA interactions	up1
MXAN7319	putative transcriptional regulator		Regulatory functions	DNA interactions	up1
MXAN0068	putative DNA-binding regulatory protein		Regulatory functions	DNA interactions	up2
MXAN0777	transcriptional regulator, MerR family		Regulatory functions	DNA interactions	up2
MXAN1711	transcriptional regulator, LysR family		Regulatory functions	DNA interactions	up2
MXAN2627	transcriptional regulator, CarD family		Regulatory functions	DNA interactions	up2
MXAN5041	sigma-54 dependent transcriptional regulator, Fis family		Regulatory functions	DNA interactions	up2
MXAN5480	transcriptional regulator, LysR family		Regulatory functions	DNA interactions	up2
MXAN6129	transcriptional regulator, LysR family		Regulatory functions	DNA interactions	up2
MXAN3596	integration host factor, alpha subunit	ihfA	DNA metabolism	DNA replication, recombination, and repair	down
MXAN5637	DNA ligase, NAD-dependent	ligA	DNA metabolism	DNA replication, recombination, and repair	down
MXAN1388	recA protein	recA	DNA metabolism	DNA replication, recombination, and repair	NI
MXAN1428	primosomal protein N'	priA	DNA metabolism	DNA replication, recombination, and repair	NI
MXAN1431	endonuclease III	nth	DNA metabolism	DNA replication, recombination, and repair	NI
MXAN1438	putative competence/damage-inducible protein CinA		DNA metabolism	DNA replication, recombination, and repair	NI
MXAN1441	recA protein	recA	DNA metabolism	DNA replication, recombination, and repair	NI
MXAN0001	chromosomal replication initiator protein DnaA	dnaA	DNA metabolism	DNA replication, recombination, and repair	not reg
MXAN0236	DNA polymerase III, beta subunit	dnaN	DNA metabolism	DNA replication, recombination, and repair	not reg
MXAN0246	DNA replication and repair protein RecF	recF	DNA metabolism	DNA replication, recombination, and repair	not reg
MXAN0264	DNA gyrase, B subunit	gyrB	DNA metabolism	DNA replication, recombination, and repair	not reg
MXAN0535	DNA topoisomerase III/ATP-dependent DNA helicase, RecQ family	topB	DNA metabolism	DNA replication, recombination, and repair	not reg
MXAN0615	DNA ligase		DNA metabolism	DNA replication, recombination, and repair	not reg
MXAN0760	uracil-DNA glycosylase	ung	DNA metabolism	DNA replication, recombination, and repair	not reg
MXAN0959	nuclease SbcCD, C subunit	sbcC	DNA metabolism	DNA replication, recombination, and repair	not reg
MXAN1013	transcription-repair coupling factor	mfd	DNA metabolism	DNA replication, recombination, and repair	not reg
MXAN1071	single-strand binding protein	ssb	DNA metabolism	DNA replication, recombination, and repair	not reg
MXAN1256	DNA repair protein RadA	radA	DNA metabolism	DNA replication, recombination, and repair	not reg
MXAN1516	ATP-dependent DNA helicase PcrA	pcrA	DNA metabolism	DNA replication, recombination, and repair	not reg
MXAN1620	putative DNA polymerase II		DNA metabolism	DNA replication, recombination, and repair	not reg
MXAN1873	site-specific recombinase, phage integrase family		DNA metabolism	DNA replication, recombination, and repair	not reg
MXAN1930	recombination protein RecR	recR	DNA metabolism	DNA replication, recombination, and repair	not reg
MXAN1933	DNA polymerase III, gamma and tau subunits, truncated		DNA metabolism	DNA replication, recombination, and repair	not reg
MXAN1950	ATP-dependent DNA helicase, RecQ family		DNA metabolism	DNA replication, recombination, and repair	not reg
MXAN1952	DNA repair protein RadC	radC	DNA metabolism	DNA replication, recombination, and repair	not reg
MXAN1976	A/G-specific adenine glycosylase	mutY	DNA metabolism	DNA replication, recombination, and repair	not reg
MXAN1992	ATP-dependent DNA helicase, UvrD/REP family		DNA metabolism	DNA replication, recombination, and repair	not reg
MXAN2005	non-canonical purine NTP pyrophosphatase, rdgB/HAM1 family		DNA metabolism	DNA replication, recombination, and repair	not reg
MXAN2033	uracil-DNA glycosylase, family 4		DNA metabolism	DNA replication, recombination, and repair	not reg
MXAN2388	UvrABC system, A protein	uvrA	DNA metabolism	DNA replication, recombination, and repair	not reg
MXAN2483	type II DNA topoisomerase, B subunit		DNA metabolism	DNA replication, recombination, and repair	not reg
MXAN2485	type II DNA topoisomerase, A subunit		DNA metabolism	DNA replication, recombination, and repair	not reg
MXAN2546	putative DNA polymerase IV		DNA metabolism	DNA replication, recombination, and repair	not reg
MXAN2609	excinuclease ABC, A subunit	uvrA	DNA metabolism	DNA replication, recombination, and repair	not reg
MXAN2611	methylated-DNA--protein-cysteine methyltransferase	ogt	DNA metabolism	DNA replication, recombination, and repair	not reg
MXAN2617	ATP-dependent DNA helicase, UvrD/REP family		DNA metabolism	DNA replication, recombination, and repair	not reg
MXAN2632	excinuclease ABC subunit B	uvrB	DNA metabolism	DNA replication, recombination, and repair	not reg
MXAN2633	excinuclease ABC, C subunit	uvrC	DNA metabolism	DNA replication, recombination, and repair	not reg
MXAN2801	DNA polymerase III, delta subunit	holA	DNA metabolism	DNA replication, recombination, and repair	not reg
MXAN3002	putative DNA protecting protein DprA/DNA topoisomerase I		DNA metabolism	DNA replication, recombination, and repair	not reg
MXAN3010	site-specific recombinase, phage integrase family		DNA metabolism	DNA replication, recombination, and repair	not reg
MXAN3086	DNA repair protein RecO	recO	DNA metabolism	DNA replication, recombination, and repair	not reg
MXAN3109	DNA polymerase I	polA	DNA metabolism	DNA replication, recombination, and repair	not reg
MXAN3452	UvrABC system, A protein	uvrA	DNA metabolism	DNA replication, recombination, and repair	not reg
MXAN3472	ATP-dependent DNA helicase, UvrD/REP family		DNA metabolism	DNA replication, recombination, and repair	not reg
MXAN3501	integration host factor, beta subunit	ihfB	DNA metabolism	DNA replication, recombination, and repair	not reg
MXAN3589	putative uracil-DNA glycosylase, family 4		DNA metabolism	DNA replication, recombination, and repair	not reg
MXAN3599	very short patch repair protein	vsr	DNA metabolism	DNA replication, recombination, and repair	not reg
MXAN3844	tyrosine recombinase XerD	xerD	DNA metabolism	DNA replication, recombination, and repair	not reg
MXAN3897	DNA mismatch repair protein MutS	mutS	DNA metabolism	DNA replication, recombination, and repair	not reg
MXAN3916	mutator mutT protein	mutT	DNA metabolism	DNA replication, recombination, and repair	not reg
MXAN3970	exodeoxyribonuclease III	xth	DNA metabolism	DNA replication, recombination, and repair	not reg
MXAN3982	DNA polymerase III, alpha subunit	dnaE	DNA metabolism	DNA replication, recombination, and repair	not reg
MXAN3991	putative recA protein		DNA metabolism	DNA replication, recombination, and repair	not reg
MXAN4688	single-stranded-DNA-specific exonuclease RecJ	recJ	DNA metabolism	DNA replication, recombination, and repair	not reg
MXAN4839	ATP-dependent DNA helicase, RecQ family		DNA metabolism	DNA replication, recombination, and repair	not reg
MXAN4852	site-specific recombinase, phage integrase family		DNA metabolism	DNA replication, recombination, and repair	not reg
MXAN4969	Holliday junction DNA helicase B	ruvB	DNA metabolism	DNA replication, recombination, and repair	not reg
MXAN4972	Holliday junction DNA helicase RuvA	ruvA	DNA metabolism	DNA replication, recombination, and repair	not reg
MXAN4973	crossover junction endodeoxyribonuclease RuvC	ruvC	DNA metabolism	DNA replication, recombination, and repair	not reg
MXAN4980	formamidopyrimidine-DNA glycosylase H2TH domain protein		DNA metabolism	DNA replication, recombination, and repair	not reg
MXAN5084	replicative DNA helicase	dnaB	DNA metabolism	DNA replication, recombination, and repair	not reg
MXAN5178	exodeoxyribonuclease III	xth	DNA metabolism	DNA replication, recombination, and repair	not reg
MXAN5205	methylated-DNA-[protein]-cysteine S-methyltransferase family protein		DNA metabolism	DNA replication, recombination, and repair	not reg
MXAN5350	DNA repair protein RecN	recN	DNA metabolism	DNA replication, recombination, and repair	not reg
MXAN5642	integration host factor, beta subunit	ihfB	DNA metabolism	DNA replication, recombination, and repair	not reg
MXAN5932	formamidopyrimidine-DNA glycosylase	mutM	DNA metabolism	DNA replication, recombination, and repair	not reg
MXAN5937	alkylated DNA repair protein AlkB	alkB	DNA metabolism	DNA replication, recombination, and repair	not reg
MXAN5972	putative DNA helicase		DNA metabolism	DNA replication, recombination, and repair	not reg
MXAN6074	DNA ligase, ATP-dependent		DNA metabolism	DNA replication, recombination, and repair	not reg
MXAN6425	base excision DNA repair protein, HhH-GPD family		DNA metabolism	DNA replication, recombination, and repair	not reg
MXAN6462	DNA-3-methyladenine glycosylase		DNA metabolism	DNA replication, recombination, and repair	not reg
MXAN0958	nuclease SbcCD, D subunit	sbcD	DNA metabolism	DNA replication, recombination, and repair	NR
MXAN2800	DNA polymerase III, delta' subunit	holB	DNA metabolism	DNA replication, recombination, and repair	NR
MXAN3148	endonuclease III	nth	DNA metabolism	DNA replication, recombination, and repair	NR
MXAN3406	ATP-dependent DNA helicase RecG	recG	DNA metabolism	DNA replication, recombination, and repair	NR
MXAN4190	MutS2 family protein		DNA metabolism	DNA replication, recombination, and repair	NR
MXAN4393	uracil-DNA glycosylase, family 4		DNA metabolism	DNA replication, recombination, and repair	NR
MXAN5203	DNA primase	dnaG	DNA metabolism	DNA replication, recombination, and repair	NR
MXAN1503	endonuclease V	nfi	DNA metabolism	DNA replication, recombination, and repair	up1
MXAN4136	deoxyribodipyrimidine photolyase	phrB	DNA metabolism	DNA replication, recombination, and repair	up1
MXAN5844	DNA polymerase III, alpha subunit	dnaE	DNA metabolism	DNA replication, recombination, and repair	up1
MXAN0766	DNA gyrase, A subunit	gyrA	DNA metabolism	DNA replication, recombination, and repair	up2
MXAN1556	putative DNA-3-methyladenine glycosylase		DNA metabolism	DNA replication, recombination, and repair	up2
MXAN2371	G/U mismatch-specific DNA glycosylase	mug	DNA metabolism	DNA replication, recombination, and repair	up2
MXAN4026	DNA mismatch repair protein MutL	mutL	DNA metabolism	DNA replication, recombination, and repair	up2
MXAN5971	DNA gyrase, B subunit, truncated		Disrupted reading frame	DNA replication, recombination, and repair |	not reg
MXAN1998	putative competence lipoprotein ComL		Cellular processes	DNA transformation	not reg
[truncated: 5,380 more rows]

## Sheet: references
	References
	Akiyama, T. and T. Komano (2003). "Analysis of fruE, a novel developmental gene of Myxococcus xanthus." J Mol Microbiol Biotechnol 6(3-4): 164-173.
	Caberoy, N. B., R. D. Welch, et al. (2003). "Global mutational analysis of NtrC-like activators in Myxococcus xanthus: identifying activator mutants defective for motility and fruiting body development." J Bacteriol 185(20): 6083-6094.
	Carrero-Lerida, J., A. Moraleda-Munoz, et al. (2005). "PhoR1-PhoP1, a third two-component system of the family PhoRP from Myxococcus xanthus: role in development." J Bacteriol 187(14): 4976-4983.
	Cho, K. and D. R. Zusman (1999). "AsgD, a new two-component regulator required for A-signalling and nutrient sensing during early development of Myxococcus xanthus." Mol Microbiol 34(2): 268-281.
	Cho, K. and D. R. Zusman (1999). "Sporulation timing in Myxococcus xanthus is controlled by the espAB locus." Mol Microbiol 34(4): 714-725.
	Dahl, J. L., F. K. Tengra, et al. (2007). "Identification of major sporulation proteins of Myxococcus xanthus using a proteomic approach." J Bacteriol 189(8): 3187-3197.
	Garza, A. G., B. Z. Harris, et al. (2000). "The asgE locus is required for cell-cell signalling during Myxococcus xanthus development." Mol Microbiol 35(4): 812-824.
	Garza, A. G., J. S. Pollack, et al. (1998). "SdeK is required for early fruiting body development in Myxococcus xanthus." J Bacteriol 180(17): 4628-4637.
	Gronewold, T. M. and D. Kaiser (2001). "The act operon controls the level and time of C-signal production for Myxococcus xanthus development." Mol Microbiol 40(3): 744-756.
	Hanlon, W. A., M. Inouye, et al. (1997). "Pkn9, a Ser/Thr protein kinase involved in the development of Myxococcus xanthus." Mol Microbiol 23(3): 459-471.
	Harris, B. Z., D. Kaiser, et al. (1998). "The guanosine nucleotide (p)ppGpp initiates development and A-factor production in Myxococcus xanthus." Genes Dev 12(7): 1022-1035.
	Inouye, S., H. Nariya, et al. (2008). Protein Ser/Thr Kinases and Phosphatases in Myxococcus xanthus. Myxobacteria: Multicellularity and Differentiation. D. E. Whitworth. Washington, DC, ASM Press: 191-210.
	Jagadeesan, S., P. Mann, et al. (2009). "A Novel "Four-component" Two-component Signal Transduction Mechanism Regulates Developmental Progression in Myxococcus xanthus." J Biol Chem 284(32): 21435-21445.
	Kirby, J. R. and D. R. Zusman (2003). "Chemosensory regulation of developmental gene expression in Myxococcus xanthus." Proc Natl Acad Sci U S A 100(4): 2008-2013.
	Lee, B., P. I. Higgs, et al. (2005). "EspC is involved in controlling the timing of development in Myxococcus xanthus." J Bacteriol 187(14): 5029-5031.
	Licking, E., L. Gorski, et al. (2000). "A common step for changing cell shape in fruiting body and starvation-independent sporulation of Myxococcus xanthus." J Bacteriol 182(12): 3553-3558.
	Moraleda-Munoz, A., J. Carrero-Lerida, et al. (2003). "Role of two novel two-component regulatory systems in development and phosphatase expression in Myxococcus xanthus." J Bacteriol 185(4): 1376-1383.
	Munoz-Dorado, J., S. Inouye, et al. (1991). "A gene encoding a protein serine/threonine kinase is required for normal development of M. xanthus, a gram-negative bacterium." Cell 67(5): 995-1006.
	Nariya, H. and M. Inouye (2008). "MazF, an mRNA interferase, mediates programmed cell death during multicellular Myxococcus development." Cell 132(1): 55-66.
	Nariya, H. and S. Inouye (2005). "Identification of a protein Ser/Thr kinase cascade that regulates essential transcriptional activators in Myxococcus xanthus development." Mol Microbiol 58(2): 367-379.
	Nielsen, M., A. A. Rasmussen, et al. (2004). "HthA, a putative DNA-binding protein, and HthB are important for fruiting body morphogenesis in Myxococcus xanthus." Microbiology 150(Pt 7): 2171-2183.
	Ogawa, M., S. Fujitani, et al. (1996). "FruA, a putative transcription factor essential for the development of Myxococcus xanthus." Mol Microbiol 22(4): 757-767.
	Otani, M., S. Kozuka, et al. (1998). "Protein W, a spore-specific protein in Myxococcus xanthus, formation of a large electron-dense particle in a spore." Mol Microbiol 30(1): 57-66.
	Pham, V. D., C. W. Shebelut, et al. (2005). "BrgE is a regulator of Myxococcus xanthus development." Mol Microbiol 57(3): 762-773.
	Rasmussen, A. A., S. L. Porter, et al. (2005). "Coupling of multicellular morphogenesis and cellular differentiation by an unusual hybrid histidine protein kinase in Myxococcus xanthus." Mol Microbiol 56(5): 1358-1372.
	Rasmussen, A. A. and L. Sogaard-Andersen (2003). "TodK, a putative histidine protein kinase, regulates timing of fruiting body morphogenesis in Myxococcus xanthus." J Bacteriol 185(18): 5452-5464.
	Rolbetzki, A., M. Ammon, et al. (2008). "Regulated secretion of a protease activates intercellular signaling during fruiting body formation in M. xanthus." Dev Cell 15(4): 627-634.
	Shi, X., S. Wegener-Feldbrugge, et al. (2008). "Bioinformatics and experimental analysis of proteins of two-component systems in Myxococcus xanthus." J Bacteriol 190(2): 613-624.
	Shimkets, L. J. and H. Rafiee (1990). "CsgA, an extracellular protein essential for Myxococcus xanthus development." J Bacteriol 172(9): 5299-5306.
	Stein, E. A., K. Cho, et al. (2006). "Two Ser/Thr protein kinases essential for efficient aggregation and spore morphogenesis in Myxococcus xanthus." Mol Microbiol 60(6): 1414-1431.
	Sun, H. and W. Shi (2001). "Genetic studies of mrp, a locus essential for cellular aggregation and sporulation of Myxococcus xanthus." J Bacteriol 183(16): 4786-4795.
	Tengra, F. K., J. L. Dahl, et al. (2006). "CbgA, a protein involved in cortex formation and stress resistance in Myxococcus xanthus spores." J Bacteriol 188(23): 8299-8302.
	Thony-Meyer, L. and D. Kaiser (1993). "devRS, an autoregulated and essential genetic locus for fruiting body development in Myxococcus xanthus." J Bacteriol 175(22): 7450-7462.
	Udo, H., J. Munoz-Dorado, et al. (1995). "Myxococcus xanthus, a gram-negative bacterium, contains a transmembrane protein serine/threonine kinase that blocks the secretion of beta-lactamase by phosphorylation." Genes Dev 9(8): 972-983.
	Ueki, T. and S. Inouye (2001). "SigB, SigC, and SigE from Myxococcus xanthus homologous to sigma32 are not required for heat shock response but for multicellular differentiation." J Mol Microbiol Biotechnol 3(2): 287-293.
	Ueki, T. and S. Inouye (2005). "Identification of a gene involved in polysaccharide export as a transcription target of FruA, an essential factor for Myxococcus xanthus development." J Biol Chem 280(37): 32279-32284.
	Viswanathan, P., T. Ueki, et al. (2007). "Combinatorial regulation of genes essential for Myxococcus xanthus development involves a response regulator and a LysR-type regulator." Proc Natl Acad Sci U S A 104(19): 7969-7974.
	Wegener-Feldbrugge, S. and L. Sogaard-Andersen (2009). "The atypical hybrid histidine protein kinase RodK in Myxococcus xanthus: spatial proximity supersedes kinetic preference in phosphotransfer reactions." J Bacteriol 191(6): 1765-1776.
	White, D. J. and P. L. Hartzell (2000). "AglU, a protein required for gliding motility and spore maturation of Myxococcus xanthus, is related to WD-repeat proteins." Mol Microbiol 36(3): 662-678.
	Xu, D., C. Yang, et al. (1998). "Myxococcus xanthus sasN encodes a regulator that prevents developmental gene expression during growth." J Bacteriol 180(23): 6215-6223.
	Yang, C. and H. B. Kaplan (1997). "Myxococcus xanthus sasS encodes a sensor histidine kinase required for early developmental gene expression." J Bacteriol 179(24): 7759-7767.
	Zhang, C. C. (1996). "Bacterial signalling involving eukaryotic-type protein kinases." Mol Microbiol 20(1): 9-15.
